# Supplementary material for: Interferon-λ treatment accelerates SARS-CoV-2 clearance despite age-related delays in the induction of T cell immunity
Source: Nat Commun. 2022 Nov 16;13:6992. doi: 10.1038/s41467-022-34709-4 (PMC9667439; doi:10.1038/s41467-022-34709-4)
Supplement: Supplementary file 4 — Source Data [file 41467_2022_34709_MOESM4_ESM.xlsx]

## Sheet: Figure 2a
Study ID	ID	Treatment	Time Point	Total IgM	Total IgG	Total IgA
101A005	5	Placebo	0	0.542224	10.5357	0.944508
101A006	6	Placebo	0	0.684268	8.2347	1.10436
101A016	16	Placebo	0	0.419996	13.5225	0.904988
101A021	21	Placebo	0	0.4252	11.7035	0.42534
101A026	26	Placebo	0	0.418604	8.4656	0.729528
101A038	38	Placebo	0	0.223936	11.3899	0.8567
101A041	41	Placebo	0	0.217796	8.4435	0.667372
101A046	46	Placebo	0	1.29964	9.2743	1.31717
101A049	49	Placebo	0	1.37555	7.4909	0.629924
101A053	53	Placebo	0	0.373708	5.3841	0.73278
101A059	59	Placebo	0	0.149792	10.9114	0.66672
101A060	60	Placebo	0	0.291144	9.4068	0.396748
101A005	5	Placebo	7	0.405304	10.7746	1.22305
101A006	6	Placebo	7	0.7054	9.1284	1.28513
101A016	16	Placebo	7	0.445592	13.964	1.47202
101A021	21	Placebo	7	0.479976	9.3668	0.476172
101A026	26	Placebo	7	0.513824	8.5717	1.16436
101A038	38	Placebo	7	0.317436	13.8654	0.902948
101A041	41	Placebo	7	0.279528	12.7789	0.63038
101A046	46	Placebo	7	2.08794	10.6636	1.35599
101A049	49	Placebo	7	1.2674	8.1562	0.826556
101A053	53	Placebo	7	0.67124	7.6727	0.634932
101A059	59	Placebo	7	0.149604	9.6921	0.921476
101A060	60	Placebo	7	0.254664	8.6237	0.475912
101A005	5	Placebo	90	0.337968	8.7386	1.17904
101A006	6	Placebo	90	0.501456	7.1213	1.03734
101A016	16	Placebo	90	0.35968	11.8073	1.19468
101A026	26	Placebo	90	0.254736	7.1077	0.420776
101A038	38	Placebo	90	0.15368	5.02	0.629148
101A041	41	Placebo	90	0.233712	5.0219	0.647996
101A046	46	Placebo	90	1.03709	7.1592	0.833132
101A049	49	Placebo	90	0.639188	6.419	0.532816
101A053	53	Placebo	90	0.699464	4.6667	0.58664
101A059	59	Placebo	90	0.11668	5.4153	0.435664
101A060	60	Placebo	90	0.20094	9.7452	0.381864
101A001	1	IFN Lambda	0	0.309956	19.4011	1.24942
101A003	3	IFN Lambda	0	0.189904	9.8178	0.458184
101A015	15	IFN Lambda	0	0.76756	12.2097	0.611744
101A018	18	IFN Lambda	0	0.99076	14.2151	1.98225
101A019	19	IFN Lambda	0	0.545256	11.2442	0.995476
101A023	23	IFN Lambda	0	1.19637	6.4188	0.61818
101A024	24	IFN Lambda	0	0.356044	9.9655	1.46708
101A036	36	IFN Lambda	0	0.955372	9.1164	1.50314
101A040	40	IFN Lambda	0	0.423576	8.0283	1.32774
101A042	42	IFN Lambda	0	0.598664	10.1285	1.43508
101A043	43	IFN Lambda	0	0.540232	10.5012	1.62517
101A045	45	IFN Lambda	0	0.499456	8.0691	0.50138
101A047	47	IFN Lambda	0	0.333744	8.8936	0.328656
101A052	52	IFN Lambda	0	2.87915	7.3502	0.697852
101A056	56	IFN Lambda	0	0.127812	11.7295	0.480208
101A001	1	IFN Lambda	7	0.393728	14.2139	1.0356
101A015	15	IFN Lambda	7	0.857804	11.2755	0.800924
101A018	18	IFN Lambda	7	0.85892	10.3676	1.41114
101A019	19	IFN Lambda	7	0.44946	10.3587	1.63376
101A023	23	IFN Lambda	7	1.28316	6.1319	0.899356
101A024	24	IFN Lambda	7	0.446304	12.3975	1.34539
101A036	36	IFN Lambda	7	1.0641	10.3313	1.1704
101A040	40	IFN Lambda	7	0.535004	11.5833	1.71328
101A042	42	IFN Lambda	7	0.7439	11.6933	1.47388
101A043	43	IFN Lambda	7	0.616048	10.2939	1.03708
101A045	45	IFN Lambda	7	0.412428	4.9493	0.51512
101A047	47	IFN Lambda	7	0.295752	8.8068	0.343872
101A052	52	IFN Lambda	7	2.04558	7.9446	0.684716
101A056	56	IFN Lambda	7	0.2141	21.806	0.453252
101A001	1	IFN Lambda	90	0.246804	13.3902	0.9174
101A003	3	IFN Lambda	90	0.24384	11.3657	0.5
101A015	15	IFN Lambda	90	0.659044	8.1227	0.876244
101A018	18	IFN Lambda	90	0.526536	8.1714	1.50413
101A019	19	IFN Lambda	90	0.418696	9.8465	1.19208
101A023	23	IFN Lambda	90	1.10656	6.2813	0.867608
101A024	24	IFN Lambda	90	0.616652	4.6134	0.56958
101A036	36	IFN Lambda	90	1.00674	8.429	1.71911
101A040	40	IFN Lambda	90	0.317536	4.1686	0.683472
101A042	42	IFN Lambda	90	0.459304	9.6542	0.946408
101A043	43	IFN Lambda	90	0.342128	8.6242	0.796804
101A045	45	IFN Lambda	90	0.290156	6.2646	0.388648
101A047	47	IFN Lambda	90	0.266772	6.8369	0.334512
101A052	52	IFN Lambda	90	1.44092	7.8166	0.641736

## Sheet: Figure 2b
Study ID	ID	Treatment	Time Point	RBD IgM	RBD IgG	RBD IgA
101A005	5	Placebo	0	0.103553	0.0399659	0.128158
101A006	6	Placebo	0	0.0104548	0.0474595	0.0863487
101A016	16	Placebo	0	0.0214075	0.0474595	0.188397
101A021	21	Placebo	0	0.0308667	0.0214686	0.0855253
101A026	26	Placebo	0	0.00995699	0.0194834	0.0628608
101A038	38	Placebo	0	0.0248925	0.141379	0.124126
101A041	41	Placebo	0	0.00696989	0.0462621	0.096484
101A046	46	Placebo	0	0.0343516	0.08201	0.102289
101A049	49	Placebo	0	0.299705	0.0331194	0.112889
101A053	53	Placebo	0	0.0338538	0.0105141	0.0922193
101A059	59	Placebo	0	0.00647204	0.0352222	0.0370997
101A060	60	Placebo	0	0.0019914	0.0162969	0.0249098
101A005	5	Placebo	7	0.505815	0.556525	0.535048
101A006	6	Placebo	7	0.164788	0.0874254	0.22225
101A016	16	Placebo	7	0.65517	0.41015	0.566664
101A021	21	Placebo	7	0.229509	0.237109	0.144355
101A026	26	Placebo	7	0.30319	0.428135	0.222206
101A038	38	Placebo	7	0.158316	0.233301	0.15847
101A041	41	Placebo	7	0.336048	0.141415	0.159832
101A046	46	Placebo	7	0.998188	0.656606	0.499786
101A049	49	Placebo	7	0.402262	0.151403	0.333367
101A053	53	Placebo	7	0.121475	0.0651874	0.159529
101A059	59	Placebo	7	0.0622312	0.146672	0.0524696
101A060	60	Placebo	7	0.0368409	0.0935755	0.229488
101A005	5	Placebo	90	0.0502828	0.851273	0.369368
101A006	6	Placebo	90	0.0248925	0.150871	0.0858581
101A016	16	Placebo	90	0.0587462	0.963677	0.40476
101A026	26	Placebo	90	0.00846344	0.291251	0.0628608
101A038	38	Placebo	90	0.0154333	0.252784	0.12707
101A041	41	Placebo	90	0.103553	0.311217	0.139853
101A046	46	Placebo	90	0.255397	0.212911	0.116069
101A049	49	Placebo	90	0.0248925	0.108821	0.151579
101A053	53	Placebo	90	0.0965828	0.299652	0.182849
101A059	59	Placebo	90	0.0179226	0.184522	0.0381597
101A060	60	Placebo	90	0.0682054	0.344337	0.0604195
101A001	1	IFN Lambda	0	0.0428151	0.0760458	0.0951799
101A003	3	IFN Lambda	0	0.0288753	0.0278624	0.132499
101A015	15	IFN Lambda	0	0.0674586	0.0214817	0.117748
101A018	18	IFN Lambda	0	0.016429	0.0649446	0.0775176
101A019	19	IFN Lambda	0	0	0.0249787	0.160923
101A023	23	IFN Lambda	0	0.0134419	0.0989156	0.0627991
101A024	24	IFN Lambda	0	0.00696989	0.0094919	0.10352
101A036	36	IFN Lambda	0	0.00348495	0.00849275	0.104011
101A040	40	IFN Lambda	0	0.0293731	0.0534544	0.0594497
101A042	42	IFN Lambda	0	0.11799	0.0173483	0.0492896
101A043	43	IFN Lambda	0	0.0537677	0.108821	0.151049
101A045	45	IFN Lambda	0	0.0348495	0.0278624	0.0535296
101A047	47	IFN Lambda	0	0.0179226	0.0457363	0.150519
101A052	52	IFN Lambda	0	0.0552613	0.0467878	0.0704895
101A056	56	IFN Lambda	0	0.0293731	0.0782411	0.0454817
101A001	1	IFN Lambda	7	0.694002	1.24644	0.499449
101A015	15	IFN Lambda	7	0.368906	0.106409	0.234025
101A018	18	IFN Lambda	7	0.115501	0.0979164	0.110389
101A019	19	IFN Lambda	7	0	0.0674424	0.250706
101A023	23	IFN Lambda	7	0.514278	0.39866	0.342451
101A024	24	IFN Lambda	7	0.142385	0.0624467	0.184472
101A036	36	IFN Lambda	7	0.0706946	0.0554527	0.200172
101A040	40	IFN Lambda	7	0.337044	0.213318	0.115196
101A042	42	IFN Lambda	7	0.133424	0.208705	0.116599
101A043	43	IFN Lambda	7	0.859288	0.425295	0.330717
101A045	45	IFN Lambda	7	0.12048	0.0830614	0.116599
101A047	47	IFN Lambda	7	0.204118	0.118809	0.218358
101A052	52	IFN Lambda	7	0.103055	0.10409	0.141509
101A056	56	IFN Lambda	7	0.509798	0.205144	0.206151
101A001	1	IFN Lambda	90	0.0308667	0.628464	0.146204
101A003	3	IFN Lambda	90	0.0856301	0.75281	0.261818
101A015	15	IFN Lambda	90	0.105046	0.121896	0.14326
101A018	18	IFN Lambda	90	0.033107	0.36319	0.104992
101A019	19	IFN Lambda	90	0.00647204	0.134385	0.202135
101A023	23	IFN Lambda	90	0.164788	0.391666	0.109898
101A024	24	IFN Lambda	90	0.0856301	0.352699	0.139826
101A036	36	IFN Lambda	90	0.0472957	0.303741	0.173188
101A040	40	IFN Lambda	90	0.0482914	0.205824	0.0804033
101A042	42	IFN Lambda	90	0.0383344	0.41005	0.0529996
101A043	43	IFN Lambda	90	0.126952	0.230259	0.170129
101A045	45	IFN Lambda	90	0.0602398	0.129849	0.0482296
101A047	47	IFN Lambda	90	0.302195	0.294921	0.192389
101A052	52	IFN Lambda	90	0.214075	0.197139	0.0874493

## Sheet: Figure 3a
Study ID	ID	Treatment	Time Point	IFNgDMSO	IFNgMem	IFNgNuc1	IFNgNuc2	IFNgSpk1	IFNgSpk2	IFNgSpk3	IFNgSpk4	IFNgNucTot	IFNgSpkTot
101A005	5	Placebo	0	0	53.28	33.3	0	6.66	6.66	3.33	9.99	33.3	26.64
101A005	5	Placebo	7	4.995	402.93	268.065	128.205	91.575	372.96	301.365	184.815	396.27	950.715
101A005	5	Placebo	90	0	269.73	89.91	121.545	41.625	119.88	173.16	46.62	211.455	381.285
101A006	6	Placebo	0	0	556.11	1.665	1.665	3.33	6.66	4.995	4.995	3.33	19.98
101A006	6	Placebo	7	3.33	552.78	138.195	96.57	154.845	68.265	69.93	23.31	234.765	316.35
101A006	6	Placebo	90	0	1327.01	6.66	6.66	14.985	14.985	14.985	39.96	13.32	84.915
101A016	16	Placebo	0	4.995	288.045	1.665	6.66	1.665	3.33	74.925	3.33	8.325	83.25
101A016	16	Placebo	7	3.33	153.18	51.615	21.645	73.26	144.855	204.795	49.95	73.26	472.86
101A016	16	Placebo	90	0	357.975	28.305	41.625	76.59	94.905	108.225	73.26	69.93	352.98
101A017	17	Placebo	0	1.665	303.03	76.59	39.96	36.63	14.985	18.315	28.305	116.55	98.235
101A017	17	Placebo	7	0	328.005	29.97	19.98	29.97	13.32	18.315	13.32	49.95	74.925
101A017	17	Placebo	90	3.33	462.87	78.255	29.97	34.965	13.32	21.645	29.97	108.225	99.9
101A021	21	Placebo	0	0	133.2	4.995	0	1.665	0	4.995	0	4.995	6.66
101A021	21	Placebo	7	0	259.74	48.285	39.96	31.635	33.3	176.49	336.33	88.245	577.755
101A029	29	Placebo	0	1.665	1824.84	1.665	8.325	18.315	46.62	103.23	208.125	9.99	376.29
101A029	29	Placebo	7	1.665	1020.64	0	0	0	4.995	4.995	11.655	0	21.645
101A033	33	Placebo	0	0	214.785	3.33	1.665	8.325	6.66	18.315	11.655	4.995	44.955
101A033	33	Placebo	90	0	526.14	13.32	68.265	54.945	84.915	39.96	63.27	81.585	243.09
101A038	38	Placebo	0	16.65	932.4	491.175	249.75	166.5	99.9	216.45	49.95	740.925	532.8
101A038	38	Placebo	7	24.975	516.15	26.64	49.95	14.985	13.32	53.28	19.98	76.59	101.565
101A038	38	Placebo	90	8.325	592.74	21.645	29.97	13.32	28.305	38.295	28.305	51.615	108.225
101A041	41	Placebo	0	9.99	386.28	66.6	111.555	56.61	63.27	109.89	46.62	178.155	276.39
101A041	41	Placebo	7	6.66	466.2	131.535	243.09	73.26	94.905	98.235	39.96	374.625	306.36
101A041	41	Placebo	90	4.995	326.34	48.285	64.935	24.975	34.965	34.965	21.645	113.22	116.55
101A044	44	Placebo	0	0	44.955	93.24	98.235	34.965	124.875	53.28	517.815	191.475	730.935
101A044	44	Placebo	7	0	33.3	34.965	14.985	9.99	16.65	9.99	36.63	49.95	73.26
101A044	44	Placebo	90	6.66	18.315	16.65	13.32	1.665	19.98	4.995	29.97	29.97	56.61
101A046	46	Placebo	0	1.665	163.17	950.715	183.15	174.825	106.56	437.895	151.515	1133.87	870.795
101A046	46	Placebo	7	1.665	594.405	324.675	94.905	78.255	81.585	186.48	69.93	419.58	416.25
101A046	46	Placebo	90	8.325	472.86	44.955	16.65	13.32	16.65	14.985	9.99	61.605	54.945
101A049	49	Placebo	0	0	636.03	141.525	96.57	128.205	63.27	263.07	18.315	238.095	472.86
101A049	49	Placebo	7	3.33	273.06	249.75	66.6	121.545	74.925	214.785	19.98	316.35	431.235
101A049	49	Placebo	90	1.665	357.975	69.93	28.305	41.625	23.31	46.62	16.65	98.235	128.205
101A051	51	Placebo	0	1.665	313.02	451.215	83.25	154.845	176.49	314.685	49.95	534.465	695.97
101A051	51	Placebo	7	8.325	484.515	136.53	84.915	66.6	44.955	79.92	33.3	221.445	224.775
101A051	51	Placebo	90	1.665	1062.27	88.245	34.965	31.635	39.96	63.27	28.305	123.21	163.17
101A053	53	Placebo	0	0	144.855	1.665	0	0	4.995	6.66	13.32	1.665	24.975
101A053	53	Placebo	7	0	139.86	126.54	169.83	209.79	293.04	224.775	118.215	296.37	845.82
101A053	53	Placebo	90	3.33	189.81	73.26	73.26	43.29	33.3	56.61	33.3	146.52	166.5
101A055	55	Placebo	0	3.33	762.57	14.985	46.62	18.315	34.965	28.305	46.62	61.605	128.205
101A055	55	Placebo	7	0	144.855	13.32	61.605	19.98	24.975	18.315	16.65	74.925	79.92
101A055	55	Placebo	90	8.325	223.11	14.985	49.95	14.985	34.965	31.635	34.965	64.935	116.55
101A059	59	Placebo	0	3.33	104.895	8.325	3.33	8.325	1.665	8.325	1.665	11.655	19.98
101A059	59	Placebo	7	0	108.225	1053.94	64.935	156.51	168.165	181.485	1478.52	1118.88	1984.68
101A059	59	Placebo	90	0	169.83	143.19	18.315	19.98	26.64	36.63	96.57	161.505	179.82
101A060	60	Placebo	0	17.5	252.5	5	5	5	10	7.5	7.5	10	30
101A060	60	Placebo	7	7.5	110	295	37.5	35	52.5	322.5	37.5	332.5	447.5
101A060	60	Placebo	90	2.5	120	52.5	17.5	12.5	12.5	65	12.5	70	102.5
101A001	1	IFN Lambda	0	2.5	305	5	2.5	0	5	0	15	7.5	20
101A001	1	IFN Lambda	7	1.665	382.95	76.59	58.275	169.83	134.865	407.925	263.07	134.865	975.69
101A001	1	IFN Lambda	90	0	562.77	23.31	23.31	56.61	29.97	104.895	41.625	46.62	233.1
101A003	3	IFN Lambda	0	26.46	1825.74	32.34	23.52	32.34	11.76	11.76	26.46	55.86	82.32
101A003	3	IFN Lambda	90	0	587.745	69.93	223.11	96.57	216.45	164.835	104.895	293.04	582.75
101A007	7	IFN Lambda	0	4.995	646.02	54.945	28.305	36.63	68.265	281.385	61.605	83.25	447.885
101A007	7	IFN Lambda	90	0	296.37	16.65	24.975	9.99	18.315	53.28	8.325	41.625	89.91
101A015	15	IFN Lambda	0	26.64	204.795	144.855	81.585	89.91	136.53	98.235	104.895	226.44	429.57
101A015	15	IFN Lambda	7	84.915	294.705	321.345	239.76	108.225	124.875	98.235	168.165	561.105	499.5
101A015	15	IFN Lambda	90	4.995	151.515	101.565	83.25	26.64	26.64	19.98	33.3	184.815	106.56
101A018	18	IFN Lambda	0	3.33	424.575	6.66	8.325	8.325	9.99	9.99	4.995	14.985	33.3
101A018	18	IFN Lambda	7	0	1032.5	15	30	32.5	30	17.5	20	45	100
101A018	18	IFN Lambda	90	0	684.315	23.31	68.265	31.635	89.91	21.645	38.295	91.575	181.485
101A019	19	IFN Lambda	0	4.995	782.55	214.785	128.205	214.785	186.48	546.12	86.58	342.99	1033.96
101A019	19	IFN Lambda	7	0	704.295	29.97	18.315	41.625	38.295	93.24	26.64	48.285	199.8
101A019	19	IFN Lambda	90	0	526.14	9.99	19.98	18.315	21.645	39.96	23.31	29.97	103.23
101A023	23	IFN Lambda	0	0	183.15	304.695	128.205	104.895	46.62	126.54	26.64	432.9	304.695
101A023	23	IFN Lambda	7	1.665	128.205	14.985	18.315	0	3.33	14.985	6.66	33.3	24.975
101A023	23	IFN Lambda	90	1.665	128.205	16.65	19.98	1.665	9.99	14.985	9.99	36.63	36.63
101A024	24	IFN Lambda	0	1.665	109.89	18.315	38.295	43.29	14.985	99.9	13.32	56.61	171.495
101A024	24	IFN Lambda	7	3.33	456.21	58.275	103.23	78.255	46.62	121.545	68.265	161.505	314.685
101A024	24	IFN Lambda	90	0	892.44	11.655	13.32	6.66	1.665	11.655	24.975	24.975	44.955
101A025	25	IFN Lambda	0	1.665	382.95	9.99	3.33	6.66	9.99	14.985	16.65	13.32	48.285
101A025	25	IFN Lambda	90	0	146.52	11.655	14.985	39.96	29.97	34.965	46.62	26.64	151.515
101A031	31	IFN Lambda	0	1.665	770.895	28.305	4.995	16.65	21.645	58.275	23.31	33.3	119.88
101A031	31	IFN Lambda	7	0	204.795	51.615	13.32	13.32	13.32	24.975	14.985	64.935	66.6
101A031	31	IFN Lambda	90	4.995	1551.78	9.99	11.655	11.655	24.975	26.64	39.96	21.645	103.23
101A034	34	IFN Lambda	0	0	504.495	0	0	1.665	3.33	6.66	1.665	0	13.32
101A034	34	IFN Lambda	7	1.665	169.83	13.32	16.65	39.96	48.285	39.96	8.325	29.97	136.53
101A036	36	IFN Lambda	0	3.33	136.53	3.33	1.665	0	3.33	0	3.33	4.995	6.66
101A036	36	IFN Lambda	7	1.665	79.92	13.32	8.325	8.325	3.33	16.65	14.985	21.645	43.29
101A036	36	IFN Lambda	90	2.56	343.04	23.04	40.96	33.28	19.2	39.68	21.76	64	113.92
101A040	40	IFN Lambda	0	0	310	77.5	20	35	72.5	410	277.5	97.5	795
101A040	40	IFN Lambda	7	1.665	1265.4	153.18	203.13	141.525	124.875	191.475	234.765	356.31	692.64
101A040	40	IFN Lambda	90	3.33	622.71	31.635	24.975	14.985	16.65	31.635	39.96	56.61	103.23
101A042	42	IFN Lambda	0	0	557.775	19.98	0	3.33	4.995	48.285	19.98	19.98	76.59
101A042	42	IFN Lambda	7	0	421.245	34.965	16.65	23.31	11.655	53.28	21.645	51.615	109.89
101A042	42	IFN Lambda	90	1.665	1648.35	19.98	9.99	19.98	11.655	89.91	79.92	29.97	201.465
101A043	43	IFN Lambda	0	0	41.055	8.925	7.14	28.56	32.13	19.635	24.99	16.065	105.315
101A043	43	IFN Lambda	7	3.33	557.775	88.245	141.525	178.155	154.845	121.545	26.64	229.77	481.185
101A043	43	IFN Lambda	90	4.995	209.79	56.61	71.595	103.23	78.255	83.25	26.64	128.205	291.375
101A045	45	IFN Lambda	0	1.665	231.435	1.665	3.33	0	3.33	1.665	1.665	4.995	6.66
101A045	45	IFN Lambda	7	0	161.505	41.625	108.225	64.935	61.605	68.265	34.965	149.85	229.77
101A045	45	IFN Lambda	90	0	417.915	13.32	23.31	6.66	1.665	28.305	19.98	36.63	56.61
101A047	47	IFN Lambda	0	0	121.545	109.89	118.215	193.14	216.45	714.285	51.615	228.105	1175.49
101A047	47	IFN Lambda	7	0	282.5	157.5	135	147.5	180	590	100	292.5	1017.5
101A047	47	IFN Lambda	90	1.665	382.95	89.91	148.185	79.92	104.895	148.185	63.27	238.095	396.27
101A050	50	IFN Lambda	0	1.665	66.6	0	0	3.33	3.33	3.33	8.325	0	18.315
101A050	50	IFN Lambda	7	1.665	103.23	3.33	1.665	1.665	3.33	8.325	6.66	4.995	19.98
101A050	50	IFN Lambda	90	3.33	79.92	4.995	3.33	1.665	4.995	6.66	4.995	8.325	18.315
101A052	52	IFN Lambda	0	1.665	191.475	129.87	111.555	159.84	517.815	399.6	99.9	241.425	1177.16
101A052	52	IFN Lambda	7	0	208.125	96.57	46.62	39.96	76.59	138.195	58.275	143.19	313.02
101A052	52	IFN Lambda	90	0	151.515	8.325	39.96	14.985	13.32	23.31	11.655	48.285	63.27
101A056	56	IFN Lambda	0	0	279.72	0	1.665	0	1.665	0	0	1.665	1.665
101A056	56	IFN Lambda	7	3.33	49.95	1.665	9.99	16.65	6.66	18.315	24.975	11.655	66.6
101A058	58	IFN Lambda	0	16.65	133.2	36.63	69.93	99.9	69.93	321.345	63.27	106.56	554.445
101A058	58	IFN Lambda	90	1.665	133.2	29.97	38.295	18.315	31.635	33.3	128.205	68.265	211.455

## Sheet: Figure 3b
Study ID	ID	Treatment	Time Point	IL2DMSO	IL2Mem	IL2Nuc1	IL2Nuc2	IL2Spk1	IL2Spk2	IL2Spk3	IL2Spk4	IL2NucTot	IL2SpkTot
101A005	5	Placebo	0	276.39	96.57	269.73	263.07	259.74	169.83	283.05	113.22	532.8	825.84
101A005	5	Placebo	7	69.93	637.695	121.545	74.925	68.265	246.42	486.18	226.44	196.47	1027.31
101A005	5	Placebo	90	8.325	214.785	89.91	59.94	58.275	148.185	296.37	206.46	149.85	709.29
101A006	6	Placebo	0	13.32	13.32	16.65	33.3	33.3	6.66	3.33	8.325	49.95	51.615
101A006	6	Placebo	7	4.995	121.545	83.25	111.555	191.475	136.53	116.55	58.275	194.805	502.83
101A006	6	Placebo	90	1.665	44.955	13.32	21.645	34.965	19.98	26.64	18.315	34.965	99.9
101A016	16	Placebo	0	1.665	3.33	1.665	0	1.665	0	11.655	0	1.665	13.32
101A016	16	Placebo	7	3.33	21.645	8.325	3.33	53.28	53.28	114.885	28.305	11.655	249.75
101A016	16	Placebo	90	0	73.26	64.935	33.3	128.205	118.215	146.52	76.59	98.235	469.53
101A017	17	Placebo	0	14.985	81.585	58.275	39.96	56.61	26.64	41.625	34.965	98.235	159.84
101A017	17	Placebo	7	9.99	43.29	31.635	31.635	39.96	19.98	34.965	16.65	63.27	111.555
101A017	17	Placebo	90	16.65	54.945	51.615	31.635	33.3	26.64	24.975	26.64	83.25	111.555
101A021	21	Placebo	0	0	4.995	3.33	0	3.33	0	1.665	0	3.33	4.995
101A021	21	Placebo	7	3.33	124.875	56.61	43.29	66.6	63.27	89.91	134.865	99.9	354.645
101A029	29	Placebo	0	9.99	1.665	6.66	11.655	9.99	16.65	1.665	78.255	18.315	106.56
101A029	29	Placebo	7	1.665	4.995	1.665	0	4.995	3.33	9.99	9.99	1.665	28.305
101A033	33	Placebo	0	3.33	11.655	6.66	3.33	11.655	11.655	16.65	18.315	9.99	58.275
101A033	33	Placebo	90	19.98	461.205	74.925	154.845	179.82	219.78	171.495	289.71	229.77	860.805
101A038	38	Placebo	0	3.33	33.3	106.56	69.93	83.25	21.645	59.94	18.315	176.49	183.15
101A038	38	Placebo	7	0	8.325	9.99	29.97	13.32	4.995	8.325	3.33	39.96	29.97
101A038	38	Placebo	90	1.665	19.98	14.985	24.975	11.655	13.32	23.31	19.98	39.96	68.265
101A041	41	Placebo	0	1.665	58.275	24.975	34.965	41.625	43.29	68.265	18.315	59.94	171.495
101A041	41	Placebo	7	6.66	221.445	108.225	319.68	98.235	96.57	124.875	33.3	427.905	352.98
101A041	41	Placebo	90	0	66.6	39.96	84.915	56.61	69.93	54.945	36.63	124.875	218.115
101A044	44	Placebo	0	1.665	34.965	44.955	113.22	41.625	123.21	99.9	96.57	158.175	361.305
101A044	44	Placebo	7	0	48.285	21.645	49.95	31.635	56.61	43.29	59.94	71.595	191.475
101A044	44	Placebo	90	1.665	11.655	14.985	19.98	11.655	43.29	21.645	26.64	34.965	103.23
101A046	46	Placebo	0	8.325	83.25	509.49	173.16	141.525	104.895	372.96	211.455	682.65	830.835
101A046	46	Placebo	7	3.33	134.865	236.43	113.22	104.895	122.377	221.445	118.215	349.65	566.933
101A046	46	Placebo	90	16.65	38.295	59.94	21.645	19.98	34.965	26.64	24.975	81.585	106.56
101A049	49	Placebo	0	0	36.63	69.93	41.625	63.27	28.305	61.605	9.99	111.555	163.17
101A049	49	Placebo	7	3.33	71.595	83.25	59.94	88.245	88.245	109.89	36.63	143.19	323.01
101A049	49	Placebo	90	1.665	34.965	51.615	18.315	53.28	36.63	43.29	14.985	69.93	148.185
101A051	51	Placebo	0	0	124.875	228.105	38.295	119.88	149.85	154.845	34.965	266.4	459.54
101A051	51	Placebo	7	4.995	108.225	86.58	59.94	56.61	41.625	53.28	28.305	146.52	179.82
101A051	51	Placebo	90	3.33	114.885	94.905	46.62	81.585	76.59	73.26	31.635	141.525	263.07
101A053	53	Placebo	0	3.33	9.99	18.315	1.665	3.33	9.99	4.995	14.985	19.98	33.3
101A053	53	Placebo	7	1.665	81.585	101.565	151.515	218.115	223.11	211.455	136.53	253.08	789.21
101A053	53	Placebo	90	21.645	163.17	143.19	164.835	83.25	89.91	89.91	153.18	308.025	416.25
101A055	55	Placebo	0	9.99	71.595	24.975	56.61	31.635	51.615	33.3	34.965	81.585	151.515
101A055	55	Placebo	7	0	126.54	43.29	113.22	63.27	74.925	71.595	63.27	156.51	273.06
101A055	55	Placebo	90	3.33	53.28	19.98	63.27	51.615	78.255	58.275	73.26	83.25	261.405
101A059	59	Placebo	0	1.665	8.325	6.66	1.665	1.665	1.665	11.655	3.33	8.325	18.315
101A059	59	Placebo	7	4.995	61.605	221.445	84.915	186.48	221.445	216.45	436.23	306.36	1060.61
101A059	59	Placebo	90	0	51.615	81.585	46.62	41.625	59.94	76.59	73.26	128.205	251.415
101A060	60	Placebo	0	2.5	10	7.5	5	2.5	5	5	5	12.5	17.5
101A060	60	Placebo	7	7.5	40	115	22.5	47.5	70	217.5	50	137.5	385
101A060	60	Placebo	90	7.5	92.5	65	60	62.5	55	92.5	50	125	260
101A001	1	IFN Lambda	0	12.5	27.5	52.5	35	80	25	50	42.5	87.5	197.5
101A001	1	IFN Lambda	7	4.995	279.72	58.275	64.935	311.355	216.45	689.31	337.995	123.21	1555.11
101A001	1	IFN Lambda	90	1.665	193.14	61.605	93.24	166.5	96.57	296.37	108.225	154.845	667.665
101A003	3	IFN Lambda	0	11.76	14.7	32.34	26.46	8.82	8.82	14.7	11.76	58.8	44.1
101A003	3	IFN Lambda	90	6.66	534.465	179.82	344.655	203.13	359.64	294.705	179.82	524.475	1037.29
101A007	7	IFN Lambda	0	8.325	34.965	23.31	8.325	29.97	31.635	46.62	21.645	31.635	129.87
101A007	7	IFN Lambda	90	4.995	163.17	34.965	53.28	39.96	33.3	88.245	43.29	88.245	204.795
101A015	15	IFN Lambda	0	9.99	58.275	34.965	31.635	58.275	48.285	39.96	51.615	66.6	198.135
101A015	15	IFN Lambda	7	39.96	116.55	101.565	66.6	73.26	38.295	59.94	68.265	168.165	239.76
101A015	15	IFN Lambda	90	8.325	68.265	58.275	56.61	44.955	19.98	36.63	44.955	114.885	146.52
101A018	18	IFN Lambda	0	1.665	1.665	9.99	8.325	4.995	0	8.325	3.33	18.315	16.65
101A018	18	IFN Lambda	7	2.5	65	10	5	5	20	5	32.5	15	62.5
101A018	18	IFN Lambda	90	6.66	406.26	61.605	164.835	78.255	153.18	81.585	81.585	226.44	394.605
101A019	19	IFN Lambda	0	9.99	93.24	214.785	138.195	216.45	179.82	352.98	68.265	352.98	817.515
101A019	19	IFN Lambda	7	3.33	99.9	44.955	71.595	106.56	98.235	108.225	49.95	116.55	362.97
101A019	19	IFN Lambda	90	4.995	43.29	24.975	39.96	26.64	23.31	44.955	43.29	64.935	138.195
101A023	23	IFN Lambda	0	3.33	33.3	106.56	68.265	83.25	21.645	59.94	18.315	174.825	183.15
101A023	23	IFN Lambda	7	0	8.325	9.99	29.97	13.32	4.995	8.325	3.33	39.96	29.97
101A023	23	IFN Lambda	90	1.665	19.98	14.985	24.975	11.655	13.32	23.31	19.98	39.96	68.265
101A024	24	IFN Lambda	0	0	6.66	14.985	28.305	33.3	8.325	48.285	11.655	43.29	101.565
101A024	24	IFN Lambda	7	3.33	78.255	49.95	84.915	96.57	84.915	118.215	49.95	134.865	349.65
101A024	24	IFN Lambda	90	0	21.645	9.99	21.645	24.975	9.99	24.975	26.64	31.635	86.58
101A025	25	IFN Lambda	0	1.665	3.33	3.33	0	0	1.665	1.665	0	3.33	3.33
101A025	25	IFN Lambda	90	0	71.595	11.655	13.32	79.92	48.285	71.595	64.935	24.975	264.735
101A031	31	IFN Lambda	0	4.995	6.66	13.32	14.985	19.98	18.315	19.98	11.655	28.305	69.93
101A031	31	IFN Lambda	7	0	38.295	34.965	24.975	34.965	26.64	31.635	24.975	59.94	118.215
101A031	31	IFN Lambda	90	6.66	41.625	14.985	19.98	16.65	26.64	18.315	29.97	34.965	91.575
101A034	34	IFN Lambda	0	3.33	9.99	4.995	6.66	3.33	6.66	4.995	3.33	11.655	18.315
101A034	34	IFN Lambda	7	4.995	39.96	24.975	29.97	58.275	101.565	68.265	44.955	54.945	273.06
101A036	36	IFN Lambda	0	9.99	8.325	9.99	9.99	9.99	9.99	13.32	4.995	19.98	38.295
101A036	36	IFN Lambda	7	0	43.29	24.975	38.295	23.31	21.645	44.955	44.955	63.27	134.865
101A036	36	IFN Lambda	90	10.24	377.6	130.56	153.6	160	93.44	151.04	78.08	284.16	482.56
101A040	40	IFN Lambda	0	0	52.5	32.5	22.5	25	35	207.5	67.5	55	335
101A040	40	IFN Lambda	7	1.665	356.31	88.245	166.5	196.47	149.85	274.725	188.145	254.745	809.19
101A040	40	IFN Lambda	90	6.66	116.55	23.31	54.945	44.955	48.285	54.945	51.615	78.255	199.8
101A042	42	IFN Lambda	0	3.33	54.945	4.995	4.995	8.325	4.995	41.625	14.985	9.99	69.93
101A042	42	IFN Lambda	7	0	73.26	26.64	18.315	44.955	31.635	94.905	34.965	44.955	206.46
101A042	42	IFN Lambda	90	0	66.6	41.625	24.975	41.625	74.925	154.845	79.92	66.6	351.315
101A043	43	IFN Lambda	0	1.785	23.205	14.28	7.14	28.56	23.205	24.99	8.925	21.42	85.68
101A043	43	IFN Lambda	7	3.33	321.345	106.56	203.13	173.16	114.885	153.18	46.62	309.69	487.845
101A043	43	IFN Lambda	90	24.975	264.735	91.575	146.52	139.86	121.545	171.495	106.56	238.095	539.46
101A045	45	IFN Lambda	0	14.985	8.325	6.66	4.995	3.33	6.66	6.66	8.325	11.655	24.975
101A045	45	IFN Lambda	7	4.995	46.62	39.96	101.565	98.235	88.245	116.55	56.61	141.525	359.64
101A045	45	IFN Lambda	90	4.995	24.975	18.315	38.295	31.635	14.985	36.63	23.31	56.61	106.56
101A047	47	IFN Lambda	0	4.995	88.245	89.91	116.55	163.17	223.11	323.01	113.22	206.46	822.51
101A047	47	IFN Lambda	7	5	197.5	202.5	157.5	250	267.5	342.5	177.5	360	1037.5
101A047	47	IFN Lambda	90	11.655	189.81	139.86	146.52	166.5	204.795	171.495	139.86	286.38	682.65
101A050	50	IFN Lambda	0	9.99	14.985	8.325	11.655	3.33	18.315	11.655	21.645	19.98	54.945
101A050	50	IFN Lambda	7	6.66	18.315	11.655	6.66	14.985	6.66	8.325	9.99	18.315	39.96
101A050	50	IFN Lambda	90	0	9.99	4.995	8.325	8.325	6.66	8.325	8.325	13.32	31.635
101A052	52	IFN Lambda	0	3.33	199.8	136.53	173.16	184.815	366.3	311.355	119.88	309.69	982.35
101A052	52	IFN Lambda	7	14.985	249.75	134.865	114.885	121.545	108.225	244.755	118.215	249.75	592.74
101A052	52	IFN Lambda	90	4.995	98.235	46.62	28.305	59.94	46.62	64.935	94.905	74.925	266.4
101A056	56	IFN Lambda	0	1.665	3.33	1.665	1.665	0	0	1.665	0	3.33	1.665
101A056	56	IFN Lambda	7	6.66	19.98	4.995	3.33	44.955	13.32	44.955	68.265	8.325	171.495
101A058	58	IFN Lambda	0	4.995	31.635	11.655	41.625	68.265	49.95	81.585	49.95	53.28	249.75
101A058	58	IFN Lambda	90	4.995	56.61	71.595	81.585	48.285	54.945	54.945	116.55	153.18	274.725

## Sheet: Figure 3c
Study ID	ID	Treatment	Time Point	IFNgIL2DMSO	IFNgIL2Mem	IFNgIL2Nuc1	IFNgIL2Nuc2	IFNgIL2Spk1	IFNgIL2Spk2	IFNgIL2Spk3	IFNgIL2Spk4	IFNgIL2NucTot	IFNgIL2SpkTot
101A005	5	Placebo	0	0	9.99	6.66	0	3.33	6.66	3.33	6.66	6.66	19.98
101A005	5	Placebo	7	1.665	139.86	71.595	28.305	16.65	126.54	156.51	78.255	99.9	377.955
101A005	5	Placebo	90	0	73.26	36.63	14.985	8.325	46.62	116.55	39.96	51.615	211.455
101A006	6	Placebo	0	0	4.995	1.665	1.665	0	0	0	0	3.33	0
101A006	6	Placebo	7	1.665	33.3	19.98	39.96	66.6	31.635	31.635	11.655	59.94	141.525
101A006	6	Placebo	90	0	9.99	0	6.66	8.325	6.66	8.325	3.33	6.66	26.64
101A016	16	Placebo	0	1.665	0	0	0	0	0	4.995	0	0	4.995
101A016	16	Placebo	7	0	6.66	4.995	0	26.64	26.64	66.6	11.655	4.995	131.535
101A016	16	Placebo	90	0	29.97	19.98	18.315	46.62	41.625	64.935	36.63	38.295	189.81
101A017	17	Placebo	0	0	21.645	23.31	11.655	23.31	6.66	9.99	6.66	34.965	46.62
101A017	17	Placebo	7	0	16.65	6.66	11.655	16.65	8.325	11.655	4.995	18.315	41.625
101A017	17	Placebo	90	0	29.97	38.295	14.985	13.32	9.99	8.325	11.655	53.28	43.29
101A021	21	Placebo	0	0	0	1.665	0	1.665	0	0	0	1.665	1.665
101A021	21	Placebo	7	0	43.29	18.315	13.32	13.32	11.655	38.295	99.9	31.635	163.17
101A029	29	Placebo	0	1.665	1.665	1.665	3.33	3.33	16.65	1.665	64.935	4.995	86.58
101A029	29	Placebo	7	0	1.665	0	0	0	3.33	0	3.33	0	6.66
101A033	33	Placebo	0	0	3.33	1.665	0	1.665	3.33	8.325	3.33	1.665	16.65
101A033	33	Placebo	90	0	139.86	6.66	43.29	33.3	53.28	29.97	49.95	49.95	166.5
101A038	38	Placebo	0	0	14.985	79.92	44.955	48.285	14.985	33.3	8.325	124.875	104.895
101A038	38	Placebo	7	0	0	8.325	8.325	3.33	1.665	8.325	0	16.65	13.32
101A038	38	Placebo	90	0	8.325	9.99	11.655	0	8.325	8.325	13.32	21.645	29.97
101A041	41	Placebo	0	1.665	16.65	8.325	18.315	11.655	14.985	24.975	4.995	26.64	56.61
101A041	41	Placebo	7	1.665	64.935	39.96	64.935	29.97	38.295	38.295	6.66	104.895	113.22
101A041	41	Placebo	90	0	36.63	16.65	36.63	14.985	19.98	24.975	6.66	53.28	66.6
101A044	44	Placebo	0	0	9.99	13.32	24.975	8.325	38.295	21.645	38.295	38.295	106.56
101A044	44	Placebo	7	0	9.99	3.33	3.33	8.325	6.66	4.995	6.66	6.66	26.64
101A044	44	Placebo	90	0	3.33	1.665	1.665	0	9.99	1.665	9.99	3.33	21.645
101A046	46	Placebo	0	1.665	38.295	294.705	75.7575	63.27	46.62	183.15	68.265	370.462	361.305
101A046	46	Placebo	7	0	66.6	111.555	38.295	29.97	33.3	74.925	39.96	149.85	178.155
101A046	46	Placebo	90	8.325	14.985	21.645	11.655	6.66	6.66	4.995	6.66	33.3	24.975
101A049	49	Placebo	0	0	24.975	43.29	28.305	36.63	19.98	43.29	3.33	71.595	103.23
101A049	49	Placebo	7	1.665	24.975	38.295	13.32	43.29	33.3	61.605	9.99	51.615	148.185
101A049	49	Placebo	90	1.665	16.65	21.645	9.99	18.315	6.66	19.98	1.665	31.635	46.62
101A051	51	Placebo	0	0	64.935	138.195	18.315	64.935	81.585	96.57	16.65	156.51	259.74
101A051	51	Placebo	7	3.33	34.965	34.965	29.97	24.975	18.315	23.31	13.32	64.935	79.92
101A051	51	Placebo	90	0	58.275	48.285	18.315	18.315	19.98	31.635	9.99	66.6	79.92
101A053	53	Placebo	0	0	4.995	0	0	0	3.33	0	6.66	0	9.99
101A053	53	Placebo	7	0	26.64	43.29	66.6	74.925	109.89	88.245	48.285	109.89	321.345
101A053	53	Placebo	90	0	43.29	48.285	46.62	19.98	21.645	26.64	14.985	94.905	83.25
101A055	55	Placebo	0	3.33	9.99	6.66	6.66	9.99	8.325	4.995	8.325	13.32	31.635
101A055	55	Placebo	7	0	26.64	8.325	26.64	8.325	13.32	4.995	6.66	34.965	33.3
101A055	55	Placebo	90	0	9.99	6.66	19.98	4.995	11.655	8.325	16.65	26.64	41.625
101A059	59	Placebo	0	0	0	1.665	0	0	1.665	4.995	0	1.665	6.66
101A059	59	Placebo	7	0	18.315	146.52	26.64	49.95	73.26	48.285	266.4	173.16	437.895
101A059	59	Placebo	90	0	18.315	48.285	11.655	11.655	18.315	18.315	36.63	59.94	84.915
101A060	60	Placebo	0	0	2.5	2.5	0	0	0	0	0	2.5	0
101A060	60	Placebo	7	2.5	12.5	82.5	12.5	12.5	30	90	10	95	142.5
101A060	60	Placebo	90	0	15	20	15	5	5	22.5	5	35	37.5
101A001	1	IFN Lambda	0	0	10	0	0	0	0	0	2.5	0	2.5
101A001	1	IFN Lambda	7	0	121.545	16.65	23.31	96.57	58.275	186.48	38.295	39.96	379.62
101A001	1	IFN Lambda	90	0	56.61	16.65	19.98	33.3	18.315	84.915	28.305	36.63	164.835
101A003	3	IFN Lambda	0	0	5.88	2.94	0	0	0	0	0	2.94	0
101A003	3	IFN Lambda	90	0	193.14	29.97	93.24	59.94	131.535	99.9	64.935	123.21	356.31
101A007	7	IFN Lambda	0	3.33	11.655	9.99	1.665	4.995	14.985	24.975	11.655	11.655	56.61
101A007	7	IFN Lambda	90	0	64.935	9.99	8.325	8.325	13.32	31.635	1.665	18.315	54.945
101A015	15	IFN Lambda	0	6.66	26.64	11.655	13.32	29.97	29.97	29.97	31.635	24.975	121.545
101A015	15	IFN Lambda	7	23.31	49.95	59.94	41.625	33.3	24.975	33.3	33.3	101.565	124.875
101A015	15	IFN Lambda	90	0	16.65	28.305	28.305	11.655	0	13.32	9.99	56.61	34.965
101A018	18	IFN Lambda	0	1.665	0	1.665	1.665	0	0	3.33	0	3.33	3.33
101A018	18	IFN Lambda	7	0	22.5	2.5	5	0	5	0	7.5	7.5	12.5
101A018	18	IFN Lambda	90	0	119.88	9.99	38.295	19.98	46.62	14.985	18.315	48.285	99.9
101A019	19	IFN Lambda	0	1.665	46.62	109.89	56.61	104.895	91.575	216.45	29.97	166.5	442.89
101A019	19	IFN Lambda	7	0	24.975	9.99	8.325	26.64	18.315	34.965	9.99	18.315	89.91
101A019	19	IFN Lambda	90	0	18.315	6.66	13.32	3.33	8.325	26.64	8.325	19.98	46.62
101A023	23	IFN Lambda	0	0	11.655	71.595	29.97	44.955	14.985	31.635	8.325	101.565	99.9
101A023	23	IFN Lambda	7	0	3.33	6.66	1.665	0	1.665	4.995	0	8.325	6.66
101A023	23	IFN Lambda	90	0	3.33	9.99	11.655	0	6.66	6.66	8.325	21.645	21.645
101A024	24	IFN Lambda	0	0	3.33	11.655	16.65	16.65	3.33	33.3	4.995	28.305	58.275
101A024	24	IFN Lambda	7	0	24.975	18.315	26.64	23.31	19.98	48.285	21.645	44.955	113.22
101A024	24	IFN Lambda	90	0	8.325	6.66	4.995	4.995	0	4.995	9.99	11.655	19.98
101A025	25	IFN Lambda	0	0	0	3.33	0	0	0	0	0	3.33	0
101A025	25	IFN Lambda	90	0	16.65	1.665	6.66	26.64	13.32	18.315	11.655	8.325	69.93
101A031	31	IFN Lambda	0	0	3.33	4.995	1.665	3.33	9.99	13.32	8.325	6.66	34.965
101A031	31	IFN Lambda	7	0	14.985	14.985	8.325	9.99	3.33	14.985	4.995	23.31	33.3
101A031	31	IFN Lambda	90	1.665	14.985	4.995	8.325	4.995	11.655	6.66	8.325	13.32	31.635
101A034	34	IFN Lambda	0	0	9.99	0	0	1.665	3.33	0	0	0	4.995
101A034	34	IFN Lambda	7	0	11.655	9.99	4.995	16.65	26.64	18.315	6.66	14.985	68.265
101A036	36	IFN Lambda	0	0	0	1.665	0	0	1.665	0	1.665	1.665	3.33
101A036	36	IFN Lambda	7	0	11.655	4.995	6.66	1.665	1.665	9.99	9.99	11.655	23.31
101A036	36	IFN Lambda	90	0	75.52	17.92	30.72	19.2	15.36	26.88	12.8	48.64	74.24
101A040	40	IFN Lambda	0	0	27.5	12.5	5	7.5	20	122.5	47.5	17.5	197.5
101A040	40	IFN Lambda	7	0	196.47	33.3	58.275	61.605	38.295	81.585	83.25	91.575	264.735
101A040	40	IFN Lambda	90	0	38.295	13.32	9.99	9.99	8.325	11.655	16.65	23.31	46.62
101A042	42	IFN Lambda	0	0	1.665	1.665	0	1.665	0	13.32	8.325	1.665	23.31
101A042	42	IFN Lambda	7	0	23.31	9.99	3.33	13.32	6.66	24.975	8.325	13.32	53.28
101A042	42	IFN Lambda	90	0	19.98	8.325	6.66	4.995	9.99	39.96	26.64	14.985	81.585
101A043	43	IFN Lambda	0	0	3.57	3.57	1.785	12.495	8.925	8.925	7.14	5.355	37.485
101A043	43	IFN Lambda	7	0	144.855	26.64	66.6	83.25	39.96	63.27	9.99	93.24	196.47
101A043	43	IFN Lambda	90	0	99.9	23.31	43.29	51.615	46.62	58.275	16.65	66.6	173.16
101A045	45	IFN Lambda	0	0	0	0	0	0	1.665	0	0	0	1.665
101A045	45	IFN Lambda	7	0	8.325	13.32	33.3	29.97	24.975	39.96	13.32	46.62	108.225
101A045	45	IFN Lambda	90	0	8.325	3.33	16.65	3.33	0	6.66	3.33	19.98	13.32
101A047	47	IFN Lambda	0	0	39.96	43.29	61.605	89.91	111.555	228.105	36.63	104.895	466.2
101A047	47	IFN Lambda	7	0	70	72.5	72.5	77.5	87.5	207.5	60	145	432.5
101A047	47	IFN Lambda	90	0	63.27	61.605	59.94	49.95	54.945	64.935	34.965	121.545	204.795
101A050	50	IFN Lambda	0	0	0	0	0	0	1.665	0	0	0	1.665
101A050	50	IFN Lambda	7	0	1.665	0	1.665	1.665	1.665	1.665	0	1.665	4.995
101A050	50	IFN Lambda	90	0	3.33	1.665	0	0	1.665	0	0	1.665	1.665
101A052	52	IFN Lambda	0	0	74.925	54.945	58.275	79.92	221.445	148.185	43.29	113.22	492.84
101A052	52	IFN Lambda	7	0	84.915	44.955	18.315	21.645	31.635	69.93	21.645	63.27	144.855
101A052	52	IFN Lambda	90	0	31.635	8.325	8.325	8.325	6.66	16.65	8.325	16.65	39.96
101A056	56	IFN Lambda	0	0	0	0	0	0	0	0	0	0	0
101A056	56	IFN Lambda	7	1.665	6.66	1.665	0	4.995	1.665	6.66	8.325	1.665	21.645
101A058	58	IFN Lambda	0	1.665	4.995	4.995	21.645	33.3	26.64	48.285	19.98	26.64	128.205
101A058	58	IFN Lambda	90	0	6.66	13.32	18.315	6.66	14.985	6.66	49.95	31.635	78.255

## Sheet: Figure 4a
Study ID	ID	Age	Time Point	IFNgDMSO	IFNgMem	IFNgNuc1	IFNgNuc2	IFNgSpk1	IFNgSpk2	IFNgSpk3	IFNgSpk4	IFNgNucTot	IFNgSpkTot
101A001	1	42	0	2.5	305	5	2.5	0	5	0	15	7.5	20
101A001	1	42	7	1.665	382.95	76.59	58.275	169.83	134.865	407.925	263.07	134.865	975.69
101A001	1	42	90	0	562.77	23.31	23.31	56.61	29.97	104.895	41.625	46.62	233.1
101A003	3	61	0	26.46	1825.74	32.34	23.52	32.34	11.76	11.76	26.46	55.86	82.32
101A003	3	61	90	0	587.745	69.93	223.11	96.57	216.45	164.835	104.895	293.04	582.75
101A005	5	40	0	0	53.28	33.3	0	6.66	6.66	3.33	9.99	33.3	26.64
101A005	5	40	7	4.995	402.93	268.065	128.205	91.575	372.96	301.365	184.815	396.27	950.715
101A005	5	40	90	0	269.73	89.91	121.545	41.625	119.88	173.16	46.62	211.455	381.285
101A006	6	47	0	0	556.11	1.665	1.665	3.33	6.66	4.995	4.995	3.33	19.98
101A006	6	47	7	3.33	552.78	138.195	96.57	154.845	68.265	69.93	23.31	234.765	316.35
101A006	6	47	90	0	1327.01	6.66	6.66	14.985	14.985	14.985	39.96	13.32	84.915
101A007	7	53	0	4.995	646.02	54.945	28.305	36.63	68.265	281.385	61.605	83.25	447.885
101A007	7	53	90	0	296.37	16.65	24.975	9.99	18.315	53.28	8.325	41.625	89.91
101A015	15	30	0	26.64	204.795	144.855	81.585	89.91	136.53	98.235	104.895	226.44	429.57
101A015	15	30	7	84.915	294.705	321.345	239.76	108.225	124.875	98.235	168.165	561.105	499.5
101A015	15	30	90	4.995	151.515	101.565	83.25	26.64	26.64	19.98	33.3	184.815	106.56
101A016	16	55	0	4.995	288.045	1.665	6.66	1.665	3.33	74.925	3.33	8.325	83.25
101A016	16	55	7	3.33	153.18	51.615	21.645	73.26	144.855	204.795	49.95	73.26	472.86
101A016	16	55	90	0	357.975	28.305	41.625	76.59	94.905	108.225	73.26	69.93	352.98
101A017	17	28	0	1.665	303.03	76.59	39.96	36.63	14.985	18.315	28.305	116.55	98.235
101A017	17	28	7	0	328.005	29.97	19.98	29.97	13.32	18.315	13.32	49.95	74.925
101A017	17	28	90	3.33	462.87	78.255	29.97	34.965	13.32	21.645	29.97	108.225	99.9
101A018	18	53	0	3.33	424.575	6.66	8.325	8.325	9.99	9.99	4.995	14.985	33.3
101A018	18	53	7	0	1032.5	15	30	32.5	30	17.5	20	45	100
101A018	18	53	90	0	684.315	23.31	68.265	31.635	89.91	21.645	38.295	91.575	181.485
101A019	19	40	0	4.995	782.55	214.785	128.205	214.785	186.48	546.12	86.58	342.99	1033.96
101A019	19	40	7	0	704.295	29.97	18.315	41.625	38.295	93.24	26.64	48.285	199.8
101A019	19	40	90	0	526.14	9.99	19.98	18.315	21.645	39.96	23.31	29.97	103.23
101A021	21	56	0	0	133.2	4.995	0	1.665	0	4.995	0	4.995	6.66
101A021	21	56	7	0	259.74	48.285	39.96	31.635	33.3	176.49	336.33	88.245	577.755
101A023	23	43	0	0	183.15	304.695	128.205	104.895	46.62	126.54	26.64	432.9	304.695
101A023	23	43	7	1.665	128.205	14.985	18.315	0	3.33	14.985	6.66	33.3	24.975
101A023	23	43	90	1.665	128.205	16.65	19.98	1.665	9.99	14.985	9.99	36.63	36.63
101A024	24	27	0	1.665	109.89	18.315	38.295	43.29	14.985	99.9	13.32	56.61	171.495
101A024	24	27	7	3.33	456.21	58.275	103.23	78.255	46.62	121.545	68.265	161.505	314.685
101A024	24	27	90	0	892.44	11.655	13.32	6.66	1.665	11.655	24.975	24.975	44.955
101A025	25	55	0	1.665	382.95	9.99	3.33	6.66	9.99	14.985	16.65	13.32	48.285
101A025	25	55	90	0	146.52	11.655	14.985	39.96	29.97	34.965	46.62	26.64	151.515
101A029	29	59	0	1.665	1824.84	1.665	8.325	18.315	46.62	103.23	208.125	9.99	376.29
101A029	29	59	7	1.665	1020.64	0	0	0	4.995	4.995	11.655	0	21.645
101A031	31	53	0	1.665	770.895	28.305	4.995	16.65	21.645	58.275	23.31	33.3	119.88
101A031	31	53	7	0	204.795	51.615	13.32	13.32	13.32	24.975	14.985	64.935	66.6
101A031	31	53	90	4.995	1551.78	9.99	11.655	11.655	24.975	26.64	39.96	21.645	103.23
101A033	33	49	0	0	214.785	3.33	1.665	8.325	6.66	18.315	11.655	4.995	44.955
101A033	33	49	90	0	526.14	13.32	68.265	54.945	84.915	39.96	63.27	81.585	243.09
101A034	34	54	0	0	504.495	0	0	1.665	3.33	6.66	1.665	0	13.32
101A034	34	54	7	1.665	169.83	13.32	16.65	39.96	48.285	39.96	8.325	29.97	136.53
101A036	36	60	0	3.33	136.53	3.33	1.665	0	3.33	0	3.33	4.995	6.66
101A036	36	60	7	1.665	79.92	13.32	8.325	8.325	3.33	16.65	14.985	21.645	43.29
101A036	36	60	90	2.56	343.04	23.04	40.96	33.28	19.2	39.68	21.76	64	113.92
101A038	38	25	0	16.65	932.4	491.175	249.75	166.5	99.9	216.45	49.95	740.925	532.8
101A038	38	25	7	24.975	516.15	26.64	49.95	14.985	13.32	53.28	19.98	76.59	101.565
101A038	38	25	90	8.325	592.74	21.645	29.97	13.32	28.305	38.295	28.305	51.615	108.225
101A040	40	51	0	0	310	77.5	20	35	72.5	410	277.5	97.5	795
101A040	40	51	7	1.665	1265.4	153.18	203.13	141.525	124.875	191.475	234.765	356.31	692.64
101A040	40	51	90	3.33	622.71	31.635	24.975	14.985	16.65	31.635	39.96	56.61	103.23
101A041	41	49	0	9.99	386.28	66.6	111.555	56.61	63.27	109.89	46.62	178.155	276.39
101A041	41	49	7	6.66	466.2	131.535	243.09	73.26	94.905	98.235	39.96	374.625	306.36
101A041	41	49	90	4.995	326.34	48.285	64.935	24.975	34.965	34.965	21.645	113.22	116.55
101A042	42	47	0	0	557.775	19.98	0	3.33	4.995	48.285	19.98	19.98	76.59
101A042	42	47	7	0	421.245	34.965	16.65	23.31	11.655	53.28	21.645	51.615	109.89
101A042	42	47	90	1.665	1648.35	19.98	9.99	19.98	11.655	89.91	79.92	29.97	201.465
101A043	43	48	0	0	41.055	8.925	7.14	28.56	32.13	19.635	24.99	16.065	105.315
101A043	43	48	7	3.33	557.775	88.245	141.525	178.155	154.845	121.545	26.64	229.77	481.185
101A043	43	48	90	4.995	209.79	56.61	71.595	103.23	78.255	83.25	26.64	128.205	291.375
101A044	44	37	0	0	44.955	93.24	98.235	34.965	124.875	53.28	517.815	191.475	730.935
101A044	44	37	7	0	33.3	34.965	14.985	9.99	16.65	9.99	36.63	49.95	73.26
101A044	44	37	90	6.66	18.315	16.65	13.32	1.665	19.98	4.995	29.97	29.97	56.61
101A045	45	37	0	1.665	231.435	1.665	3.33	0	3.33	1.665	1.665	4.995	6.66
101A045	45	37	7	0	161.505	41.625	108.225	64.935	61.605	68.265	34.965	149.85	229.77
101A045	45	37	90	0	417.915	13.32	23.31	6.66	1.665	28.305	19.98	36.63	56.61
101A046	46	41	0	1.665	163.17	950.715	183.15	174.825	106.56	437.895	151.515	1133.87	870.795
101A046	46	41	7	1.665	594.405	324.675	94.905	78.255	81.585	186.48	69.93	419.58	416.25
101A046	46	41	90	8.325	472.86	44.955	16.65	13.32	16.65	14.985	9.99	61.605	54.945
101A047	47	28	0	0	121.545	109.89	118.215	193.14	216.45	714.285	51.615	228.105	1175.49
101A047	47	28	7	0	282.5	157.5	135	147.5	180	590	100	292.5	1017.5
101A047	47	28	90	1.665	382.95	89.91	148.185	79.92	104.895	148.185	63.27	238.095	396.27
101A049	49	35	0	0	636.03	141.525	96.57	128.205	63.27	263.07	18.315	238.095	472.86
101A049	49	35	7	3.33	273.06	249.75	66.6	121.545	74.925	214.785	19.98	316.35	431.235
101A049	49	35	90	1.665	357.975	69.93	28.305	41.625	23.31	46.62	16.65	98.235	128.205
101A050	50	55	0	1.665	66.6	0	0	3.33	3.33	3.33	8.325	0	18.315
101A050	50	55	7	1.665	103.23	3.33	1.665	1.665	3.33	8.325	6.66	4.995	19.98
101A050	50	55	90	3.33	79.92	4.995	3.33	1.665	4.995	6.66	4.995	8.325	18.315
101A051	51	36	0	1.665	313.02	451.215	83.25	154.845	176.49	314.685	49.95	534.465	695.97
101A051	51	36	7	8.325	484.515	136.53	84.915	66.6	44.955	79.92	33.3	221.445	224.775
101A051	51	36	90	1.665	1062.27	88.245	34.965	31.635	39.96	63.27	28.305	123.21	163.17
101A052	52	21	0	1.665	191.475	129.87	111.555	159.84	517.815	399.6	99.9	241.425	1177.16
101A052	52	21	7	0	208.125	96.57	46.62	39.96	76.59	138.195	58.275	143.19	313.02
101A052	52	21	90	0	151.515	8.325	39.96	14.985	13.32	23.31	11.655	48.285	63.27
101A053	53	22	0	0	144.855	1.665	0	0	4.995	6.66	13.32	1.665	24.975
101A053	53	22	7	0	139.86	126.54	169.83	209.79	293.04	224.775	118.215	296.37	845.82
101A053	53	22	90	3.33	189.81	73.26	73.26	43.29	33.3	56.61	33.3	146.52	166.5
101A055	55	27	0	3.33	762.57	14.985	46.62	18.315	34.965	28.305	46.62	61.605	128.205
101A055	55	27	7	0	144.855	13.32	61.605	19.98	24.975	18.315	16.65	74.925	79.92
101A055	55	27	90	8.325	223.11	14.985	49.95	14.985	34.965	31.635	34.965	64.935	116.55
101A056	56	23	0	0	279.72	0	1.665	0	1.665	0	0	1.665	1.665
101A056	56	23	7	3.33	49.95	1.665	9.99	16.65	6.66	18.315	24.975	11.655	66.6
101A058	58	24	0	16.65	133.2	36.63	69.93	99.9	69.93	321.345	63.27	106.56	554.445
101A058	58	24	90	1.665	133.2	29.97	38.295	18.315	31.635	33.3	128.205	68.265	211.455
101A059	59	63	0	3.33	104.895	8.325	3.33	8.325	1.665	8.325	1.665	11.655	19.98
101A059	59	63	7	0	108.225	1053.94	64.935	156.51	168.165	181.485	1478.52	1118.88	1984.68
101A059	59	63	90	0	169.83	143.19	18.315	19.98	26.64	36.63	96.57	161.505	179.82
101A060	60	59	0	17.5	252.5	5	5	5	10	7.5	7.5	10	30
101A060	60	59	7	7.5	110	295	37.5	35	52.5	322.5	37.5	332.5	447.5
101A060	60	59	90	2.5	120	52.5	17.5	12.5	12.5	65	12.5	70	102.5

## Sheet: Figure 4b
Study ID	ID	Age	Time Point	IL2DMSO	IL2Mem	IL2Nuc1	IL2Nuc2	IL2Spk1	IL2Spk2	IL2Spk3	IL2Spk4	IL2NucTot	IL2SpkTot
101A001	1	42	0	12.5	27.5	52.5	35	80	25	50	42.5	87.5	197.5
101A001	1	42	7	4.995	279.72	58.275	64.935	311.355	216.45	689.31	337.995	123.21	1555.11
101A001	1	42	90	1.665	193.14	61.605	93.24	166.5	96.57	296.37	108.225	154.845	667.665
101A003	3	61	0	11.76	14.7	32.34	26.46	8.82	8.82	14.7	11.76	58.8	44.1
101A003	3	61	90	6.66	534.465	179.82	344.655	203.13	359.64	294.705	179.82	524.475	1037.29
101A005	5	40	0	276.39	96.57	269.73	263.07	259.74	169.83	283.05	113.22	532.8	825.84
101A005	5	40	7	69.93	637.695	121.545	74.925	68.265	246.42	486.18	226.44	196.47	1027.31
101A005	5	40	90	8.325	214.785	89.91	59.94	58.275	148.185	296.37	206.46	149.85	709.29
101A006	6	47	0	13.32	13.32	16.65	33.3	33.3	6.66	3.33	8.325	49.95	51.615
101A006	6	47	7	4.995	121.545	83.25	111.555	191.475	136.53	116.55	58.275	194.805	502.83
101A006	6	47	90	1.665	44.955	13.32	21.645	34.965	19.98	26.64	18.315	34.965	99.9
101A007	7	53	0	8.325	34.965	23.31	8.325	29.97	31.635	46.62	21.645	31.635	129.87
101A007	7	53	90	4.995	163.17	34.965	53.28	39.96	33.3	88.245	43.29	88.245	204.795
101A015	15	30	0	9.99	58.275	34.965	31.635	58.275	48.285	39.96	51.615	66.6	198.135
101A015	15	30	7	39.96	116.55	101.565	66.6	73.26	38.295	59.94	68.265	168.165	239.76
101A015	15	30	90	8.325	68.265	58.275	56.61	44.955	19.98	36.63	44.955	114.885	146.52
101A016	16	55	0	1.665	3.33	1.665	0	1.665	0	11.655	0	1.665	13.32
101A016	16	55	7	3.33	21.645	8.325	3.33	53.28	53.28	114.885	28.305	11.655	249.75
101A016	16	55	90	0	73.26	64.935	33.3	128.205	118.215	146.52	76.59	98.235	469.53
101A017	17	28	0	14.985	81.585	58.275	39.96	56.61	26.64	41.625	34.965	98.235	159.84
101A017	17	28	7	9.99	43.29	31.635	31.635	39.96	19.98	34.965	16.65	63.27	111.555
101A017	17	28	90	16.65	54.945	51.615	31.635	33.3	26.64	24.975	26.64	83.25	111.555
101A018	18	53	0	1.665	1.665	9.99	8.325	4.995	0	8.325	3.33	18.315	16.65
101A018	18	53	7	2.5	65	10	5	5	20	5	32.5	15	62.5
101A018	18	53	90	6.66	406.26	61.605	164.835	78.255	153.18	81.585	81.585	226.44	394.605
101A019	19	40	0	9.99	93.24	214.785	138.195	216.45	179.82	352.98	68.265	352.98	817.515
101A019	19	40	7	3.33	99.9	44.955	71.595	106.56	98.235	108.225	49.95	116.55	362.97
101A019	19	40	90	4.995	43.29	24.975	39.96	26.64	23.31	44.955	43.29	64.935	138.195
101A021	21	56	0	0	4.995	3.33	0	3.33	0	1.665	0	3.33	4.995
101A021	21	56	7	3.33	124.875	56.61	43.29	66.6	63.27	89.91	134.865	99.9	354.645
101A023	23	43	0	3.33	33.3	106.56	68.265	83.25	21.645	59.94	18.315	174.825	183.15
101A023	23	43	7	0	8.325	9.99	29.97	13.32	4.995	8.325	3.33	39.96	29.97
101A023	23	43	90	1.665	19.98	14.985	24.975	11.655	13.32	23.31	19.98	39.96	68.265
101A024	24	27	0	0	6.66	14.985	28.305	33.3	8.325	48.285	11.655	43.29	101.565
101A024	24	27	7	3.33	78.255	49.95	84.915	96.57	84.915	118.215	49.95	134.865	349.65
101A024	24	27	90	0	21.645	9.99	21.645	24.975	9.99	24.975	26.64	31.635	86.58
101A025	25	55	0	1.665	3.33	3.33	0	0	1.665	1.665	0	3.33	3.33
101A025	25	55	90	0	71.595	11.655	13.32	79.92	48.285	71.595	64.935	24.975	264.735
101A029	29	59	0	9.99	1.665	6.66	11.655	9.99	16.65	1.665	78.255	18.315	106.56
101A029	29	59	7	1.665	4.995	1.665	0	4.995	3.33	9.99	9.99	1.665	28.305
101A031	31	53	0	4.995	6.66	13.32	14.985	19.98	18.315	19.98	11.655	28.305	69.93
101A031	31	53	7	0	38.295	34.965	24.975	34.965	26.64	31.635	24.975	59.94	118.215
101A031	31	53	90	6.66	41.625	14.985	19.98	16.65	26.64	18.315	29.97	34.965	91.575
101A033	33	49	0	3.33	11.655	6.66	3.33	11.655	11.655	16.65	18.315	9.99	58.275
101A033	33	49	90	19.98	461.205	74.925	154.845	179.82	219.78	171.495	289.71	229.77	860.805
101A034	34	54	0	3.33	9.99	4.995	6.66	3.33	6.66	4.995	3.33	11.655	18.315
101A034	34	54	7	4.995	39.96	24.975	29.97	58.275	101.565	68.265	44.955	54.945	273.06
101A036	36	60	0	9.99	8.325	9.99	9.99	9.99	9.99	13.32	4.995	19.98	38.295
101A036	36	60	7	0	43.29	24.975	38.295	23.31	21.645	44.955	44.955	63.27	134.865
101A036	36	60	90	10.24	377.6	130.56	153.6	160	93.44	151.04	78.08	284.16	482.56
101A038	38	25	0	3.33	33.3	106.56	69.93	83.25	21.645	59.94	18.315	176.49	183.15
101A038	38	25	7	0	8.325	9.99	29.97	13.32	4.995	8.325	3.33	39.96	29.97
101A038	38	25	90	1.665	19.98	14.985	24.975	11.655	13.32	23.31	19.98	39.96	68.265
101A040	40	51	0	0	52.5	32.5	22.5	25	35	207.5	67.5	55	335
101A040	40	51	7	1.665	356.31	88.245	166.5	196.47	149.85	274.725	188.145	254.745	809.19
101A040	40	51	90	6.66	116.55	23.31	54.945	44.955	48.285	54.945	51.615	78.255	199.8
101A041	41	49	0	1.665	58.275	24.975	34.965	41.625	43.29	68.265	18.315	59.94	171.495
101A041	41	49	7	6.66	221.445	108.225	319.68	98.235	96.57	124.875	33.3	427.905	352.98
101A041	41	49	90	0	66.6	39.96	84.915	56.61	69.93	54.945	36.63	124.875	218.115
101A042	42	47	0	3.33	54.945	4.995	4.995	8.325	4.995	41.625	14.985	9.99	69.93
101A042	42	47	7	0	73.26	26.64	18.315	44.955	31.635	94.905	34.965	44.955	206.46
101A042	42	47	90	0	66.6	41.625	24.975	41.625	74.925	154.845	79.92	66.6	351.315
101A043	43	48	0	1.785	23.205	14.28	7.14	28.56	23.205	24.99	8.925	21.42	85.68
101A043	43	48	7	3.33	321.345	106.56	203.13	173.16	114.885	153.18	46.62	309.69	487.845
101A043	43	48	90	24.975	264.735	91.575	146.52	139.86	121.545	171.495	106.56	238.095	539.46
101A044	44	37	0	1.665	34.965	44.955	113.22	41.625	123.21	99.9	96.57	158.175	361.305
101A044	44	37	7	0	48.285	21.645	49.95	31.635	56.61	43.29	59.94	71.595	191.475
101A044	44	37	90	1.665	11.655	14.985	19.98	11.655	43.29	21.645	26.64	34.965	103.23
101A045	45	37	0	14.985	8.325	6.66	4.995	3.33	6.66	6.66	8.325	11.655	24.975
101A045	45	37	7	4.995	46.62	39.96	101.565	98.235	88.245	116.55	56.61	141.525	359.64
101A045	45	37	90	4.995	24.975	18.315	38.295	31.635	14.985	36.63	23.31	56.61	106.56
101A046	46	41	0	8.325	83.25	509.49	173.16	141.525	104.895	372.96	211.455	682.65	830.835
101A046	46	41	7	3.33	134.865	236.43	113.22	104.895	122.377	221.445	118.215	349.65	566.933
101A046	46	41	90	16.65	38.295	59.94	21.645	19.98	34.965	26.64	24.975	81.585	106.56
101A047	47	28	0	4.995	88.245	89.91	116.55	163.17	223.11	323.01	113.22	206.46	822.51
101A047	47	28	7	5	197.5	202.5	157.5	250	267.5	342.5	177.5	360	1037.5
101A047	47	28	90	11.655	189.81	139.86	146.52	166.5	204.795	171.495	139.86	286.38	682.65
101A049	49	35	0	0	36.63	69.93	41.625	63.27	28.305	61.605	9.99	111.555	163.17
101A049	49	35	7	3.33	71.595	83.25	59.94	88.245	88.245	109.89	36.63	143.19	323.01
101A049	49	35	90	1.665	34.965	51.615	18.315	53.28	36.63	43.29	14.985	69.93	148.185
101A050	50	55	0	9.99	14.985	8.325	11.655	3.33	18.315	11.655	21.645	19.98	54.945
101A050	50	55	7	6.66	18.315	11.655	6.66	14.985	6.66	8.325	9.99	18.315	39.96
101A050	50	55	90	0	9.99	4.995	8.325	8.325	6.66	8.325	8.325	13.32	31.635
101A051	51	36	0	0	124.875	228.105	38.295	119.88	149.85	154.845	34.965	266.4	459.54
101A051	51	36	7	4.995	108.225	86.58	59.94	56.61	41.625	53.28	28.305	146.52	179.82
101A051	51	36	90	3.33	114.885	94.905	46.62	81.585	76.59	73.26	31.635	141.525	263.07
101A052	52	21	0	3.33	199.8	136.53	173.16	184.815	366.3	311.355	119.88	309.69	982.35
101A052	52	21	7	14.985	249.75	134.865	114.885	121.545	108.225	244.755	118.215	249.75	592.74
101A052	52	21	90	4.995	98.235	46.62	28.305	59.94	46.62	64.935	94.905	74.925	266.4
101A053	53	22	0	3.33	9.99	18.315	1.665	3.33	9.99	4.995	14.985	19.98	33.3
101A053	53	22	7	1.665	81.585	101.565	151.515	218.115	223.11	211.455	136.53	253.08	789.21
101A053	53	22	90	21.645	163.17	143.19	164.835	83.25	89.91	89.91	153.18	308.025	416.25
101A055	55	27	0	9.99	71.595	24.975	56.61	31.635	51.615	33.3	34.965	81.585	151.515
101A055	55	27	7	0	126.54	43.29	113.22	63.27	74.925	71.595	63.27	156.51	273.06
101A055	55	27	90	3.33	53.28	19.98	63.27	51.615	78.255	58.275	73.26	83.25	261.405
101A056	56	23	0	1.665	3.33	1.665	1.665	0	0	1.665	0	3.33	1.665
101A056	56	23	7	6.66	19.98	4.995	3.33	44.955	13.32	44.955	68.265	8.325	171.495
101A058	58	24	0	4.995	31.635	11.655	41.625	68.265	49.95	81.585	49.95	53.28	249.75
101A058	58	24	90	4.995	56.61	71.595	81.585	48.285	54.945	54.945	116.55	153.18	274.725
101A059	59	63	0	1.665	8.325	6.66	1.665	1.665	1.665	11.655	3.33	8.325	18.315
101A059	59	63	7	4.995	61.605	221.445	84.915	186.48	221.445	216.45	436.23	306.36	1060.61
101A059	59	63	90	0	51.615	81.585	46.62	41.625	59.94	76.59	73.26	128.205	251.415
101A060	60	59	0	2.5	10	7.5	5	2.5	5	5	5	12.5	17.5
101A060	60	59	7	7.5	40	115	22.5	47.5	70	217.5	50	137.5	385
101A060	60	59	90	7.5	92.5	65	60	62.5	55	92.5	50	125	260

## Sheet: Figure 4c
Study ID	ID	Age	Time Point	IFNgIL2DMSO	IFNgIL2Mem	IFNgIL2Nuc1	IFNgIL2Nuc2	IFNgIL2Spk1	IFNgIL2Spk2	IFNgIL2Spk3	IFNgIL2Spk4	IFNgIL2NucTot	IFNgIL2SpkTot
101A001	1	42	0	0	10	0	0	0	0	0	2.5	0	2.5
101A001	1	42	7	0	121.545	16.65	23.31	96.57	58.275	186.48	38.295	39.96	379.62
101A001	1	42	90	0	56.61	16.65	19.98	33.3	18.315	84.915	28.305	36.63	164.835
101A003	3	61	0	0	5.88	2.94	0	0	0	0	0	2.94	0
101A003	3	61	90	0	193.14	29.97	93.24	59.94	131.535	99.9	64.935	123.21	356.31
101A005	5	40	0	0	9.99	6.66	0	3.33	6.66	3.33	6.66	6.66	19.98
101A005	5	40	7	1.665	139.86	71.595	28.305	16.65	126.54	156.51	78.255	99.9	377.955
101A005	5	40	90	0	73.26	36.63	14.985	8.325	46.62	116.55	39.96	51.615	211.455
101A006	6	47	0	0	4.995	1.665	1.665	0	0	0	0	3.33	0
101A006	6	47	7	1.665	33.3	19.98	39.96	66.6	31.635	31.635	11.655	59.94	141.525
101A006	6	47	90	0	9.99	0	6.66	8.325	6.66	8.325	3.33	6.66	26.64
101A007	7	53	0	3.33	11.655	9.99	1.665	4.995	14.985	24.975	11.655	11.655	56.61
101A007	7	53	90	0	64.935	9.99	8.325	8.325	13.32	31.635	1.665	18.315	54.945
101A015	15	30	0	6.66	26.64	11.655	13.32	29.97	29.97	29.97	31.635	24.975	121.545
101A015	15	30	7	23.31	49.95	59.94	41.625	33.3	24.975	33.3	33.3	101.565	124.875
101A015	15	30	90	0	16.65	28.305	28.305	11.655	0	13.32	9.99	56.61	34.965
101A016	16	55	0	1.665	0	0	0	0	0	4.995	0	0	4.995
101A016	16	55	7	0	6.66	4.995	0	26.64	26.64	66.6	11.655	4.995	131.535
101A016	16	55	90	0	29.97	19.98	18.315	46.62	41.625	64.935	36.63	38.295	189.81
101A017	17	28	0	0	21.645	23.31	11.655	23.31	6.66	9.99	6.66	34.965	46.62
101A017	17	28	7	0	16.65	6.66	11.655	16.65	8.325	11.655	4.995	18.315	41.625
101A017	17	28	90	0	29.97	38.295	14.985	13.32	9.99	8.325	11.655	53.28	43.29
101A018	18	53	0	1.665	0	1.665	1.665	0	0	3.33	0	3.33	3.33
101A018	18	53	7	0	22.5	2.5	5	0	5	0	7.5	7.5	12.5
101A018	18	53	90	0	119.88	9.99	38.295	19.98	46.62	14.985	18.315	48.285	99.9
101A019	19	40	0	1.665	46.62	109.89	56.61	104.895	91.575	216.45	29.97	166.5	442.89
101A019	19	40	7	0	24.975	9.99	8.325	26.64	18.315	34.965	9.99	18.315	89.91
101A019	19	40	90	0	18.315	6.66	13.32	3.33	8.325	26.64	8.325	19.98	46.62
101A021	21	56	0	0	0	1.665	0	1.665	0	0	0	1.665	1.665
101A021	21	56	7	0	43.29	18.315	13.32	13.32	11.655	38.295	99.9	31.635	163.17
101A023	23	43	0	0	11.655	71.595	29.97	44.955	14.985	31.635	8.325	101.565	99.9
101A023	23	43	7	0	3.33	6.66	1.665	0	1.665	4.995	0	8.325	6.66
101A023	23	43	90	0	3.33	9.99	11.655	0	6.66	6.66	8.325	21.645	21.645
101A024	24	27	0	0	3.33	11.655	16.65	16.65	3.33	33.3	4.995	28.305	58.275
101A024	24	27	7	0	24.975	18.315	26.64	23.31	19.98	48.285	21.645	44.955	113.22
101A024	24	27	90	0	8.325	6.66	4.995	4.995	0	4.995	9.99	11.655	19.98
101A025	25	55	0	0	0	3.33	0	0	0	0	0	3.33	0
101A025	25	55	90	0	16.65	1.665	6.66	26.64	13.32	18.315	11.655	8.325	69.93
101A029	29	59	0	1.665	1.665	1.665	3.33	3.33	16.65	1.665	64.935	4.995	86.58
101A029	29	59	7	0	1.665	0	0	0	3.33	0	3.33	0	6.66
101A031	31	53	0	0	3.33	4.995	1.665	3.33	9.99	13.32	8.325	6.66	34.965
101A031	31	53	7	0	14.985	14.985	8.325	9.99	3.33	14.985	4.995	23.31	33.3
101A031	31	53	90	1.665	14.985	4.995	8.325	4.995	11.655	6.66	8.325	13.32	31.635
101A033	33	49	0	0	3.33	1.665	0	1.665	3.33	8.325	3.33	1.665	16.65
101A033	33	49	90	0	139.86	6.66	43.29	33.3	53.28	29.97	49.95	49.95	166.5
101A034	34	54	0	0	9.99	0	0	1.665	3.33	0	0	0	4.995
101A034	34	54	7	0	11.655	9.99	4.995	16.65	26.64	18.315	6.66	14.985	68.265
101A036	36	60	0	0	0	1.665	0	0	1.665	0	1.665	1.665	3.33
101A036	36	60	7	0	11.655	4.995	6.66	1.665	1.665	9.99	9.99	11.655	23.31
101A036	36	60	90	0	75.52	17.92	30.72	19.2	15.36	26.88	12.8	48.64	74.24
101A038	38	25	0	0	14.985	79.92	44.955	48.285	14.985	33.3	8.325	124.875	104.895
101A038	38	25	7	0	0	8.325	8.325	3.33	1.665	8.325	0	16.65	13.32
101A038	38	25	90	0	8.325	9.99	11.655	0	8.325	8.325	13.32	21.645	29.97
101A040	40	51	0	0	27.5	12.5	5	7.5	20	122.5	47.5	17.5	197.5
101A040	40	51	7	0	196.47	33.3	58.275	61.605	38.295	81.585	83.25	91.575	264.735
101A040	40	51	90	0	38.295	13.32	9.99	9.99	8.325	11.655	16.65	23.31	46.62
101A041	41	49	0	1.665	16.65	8.325	18.315	11.655	14.985	24.975	4.995	26.64	56.61
101A041	41	49	7	1.665	64.935	39.96	64.935	29.97	38.295	38.295	6.66	104.895	113.22
101A041	41	49	90	0	36.63	16.65	36.63	14.985	19.98	24.975	6.66	53.28	66.6
101A042	42	47	0	0	1.665	1.665	0	1.665	0	13.32	8.325	1.665	23.31
101A042	42	47	7	0	23.31	9.99	3.33	13.32	6.66	24.975	8.325	13.32	53.28
101A042	42	47	90	0	19.98	8.325	6.66	4.995	9.99	39.96	26.64	14.985	81.585
101A043	43	48	0	0	3.57	3.57	1.785	12.495	8.925	8.925	7.14	5.355	37.485
101A043	43	48	7	0	144.855	26.64	66.6	83.25	39.96	63.27	9.99	93.24	196.47
101A043	43	48	90	0	99.9	23.31	43.29	51.615	46.62	58.275	16.65	66.6	173.16
101A044	44	37	0	0	9.99	13.32	24.975	8.325	38.295	21.645	38.295	38.295	106.56
101A044	44	37	7	0	9.99	3.33	3.33	8.325	6.66	4.995	6.66	6.66	26.64
101A044	44	37	90	0	3.33	1.665	1.665	0	9.99	1.665	9.99	3.33	21.645
101A045	45	37	0	0	0	0	0	0	1.665	0	0	0	1.665
101A045	45	37	7	0	8.325	13.32	33.3	29.97	24.975	39.96	13.32	46.62	108.225
101A045	45	37	90	0	8.325	3.33	16.65	3.33	0	6.66	3.33	19.98	13.32
101A046	46	41	0	1.665	38.295	294.705	75.7575	63.27	46.62	183.15	68.265	370.462	361.305
101A046	46	41	7	0	66.6	111.555	38.295	29.97	33.3	74.925	39.96	149.85	178.155
101A046	46	41	90	8.325	14.985	21.645	11.655	6.66	6.66	4.995	6.66	33.3	24.975
101A047	47	28	0	0	39.96	43.29	61.605	89.91	111.555	228.105	36.63	104.895	466.2
101A047	47	28	7	0	70	72.5	72.5	77.5	87.5	207.5	60	145	432.5
101A047	47	28	90	0	63.27	61.605	59.94	49.95	54.945	64.935	34.965	121.545	204.795
101A049	49	35	0	0	24.975	43.29	28.305	36.63	19.98	43.29	3.33	71.595	103.23
101A049	49	35	7	1.665	24.975	38.295	13.32	43.29	33.3	61.605	9.99	51.615	148.185
101A049	49	35	90	1.665	16.65	21.645	9.99	18.315	6.66	19.98	1.665	31.635	46.62
101A050	50	55	0	0	0	0	0	0	1.665	0	0	0	1.665
101A050	50	55	7	0	1.665	0	1.665	1.665	1.665	1.665	0	1.665	4.995
101A050	50	55	90	0	3.33	1.665	0	0	1.665	0	0	1.665	1.665
101A051	51	36	0	0	64.935	138.195	18.315	64.935	81.585	96.57	16.65	156.51	259.74
101A051	51	36	7	3.33	34.965	34.965	29.97	24.975	18.315	23.31	13.32	64.935	79.92
101A051	51	36	90	0	58.275	48.285	18.315	18.315	19.98	31.635	9.99	66.6	79.92
101A052	52	21	0	0	74.925	54.945	58.275	79.92	221.445	148.185	43.29	113.22	492.84
101A052	52	21	7	0	84.915	44.955	18.315	21.645	31.635	69.93	21.645	63.27	144.855
101A052	52	21	90	0	31.635	8.325	8.325	8.325	6.66	16.65	8.325	16.65	39.96
101A053	53	22	0	0	4.995	0	0	0	3.33	0	6.66	0	9.99
101A053	53	22	7	0	26.64	43.29	66.6	74.925	109.89	88.245	48.285	109.89	321.345
101A053	53	22	90	0	43.29	48.285	46.62	19.98	21.645	26.64	14.985	94.905	83.25
101A055	55	27	0	3.33	9.99	6.66	6.66	9.99	8.325	4.995	8.325	13.32	31.635
101A055	55	27	7	0	26.64	8.325	26.64	8.325	13.32	4.995	6.66	34.965	33.3
101A055	55	27	90	0	9.99	6.66	19.98	4.995	11.655	8.325	16.65	26.64	41.625
101A056	56	23	0	0	0	0	0	0	0	0	0	0	0
101A056	56	23	7	1.665	6.66	1.665	0	4.995	1.665	6.66	8.325	1.665	21.645
101A058	58	24	0	1.665	4.995	4.995	21.645	33.3	26.64	48.285	19.98	26.64	128.205
101A058	58	24	90	0	6.66	13.32	18.315	6.66	14.985	6.66	49.95	31.635	78.255
101A059	59	63	0	0	0	1.665	0	0	1.665	4.995	0	1.665	6.66
101A059	59	63	7	0	18.315	146.52	26.64	49.95	73.26	48.285	266.4	173.16	437.895
101A059	59	63	90	0	18.315	48.285	11.655	11.655	18.315	18.315	36.63	59.94	84.915
101A060	60	59	0	0	2.5	2.5	0	0	0	0	0	2.5	0
101A060	60	59	7	2.5	12.5	82.5	12.5	12.5	30	90	10	95	142.5
101A060	60	59	90	0	15	20	15	5	5	22.5	5	35	37.5

## Sheet: Figure 5
Study ID	ID	Treatment	Age	Time Point	Viral Load	VL Log	VL Log Baseline	VL Log Decline
101A005	5	Placebo	40	0	1690093	6.22791	6.22791	0
101A005	5	Placebo	40	1	1690093	6.22791	6.22791	0
101A005	5	Placebo	40	2	0	0	6.22791	-6.22791
101A005	5	Placebo	40	3	1935.72	3.28707	6.22791	-2.94084
101A005	5	Placebo	40	5	0	0	6.22791	-6.22791
101A005	5	Placebo	40	7	0	0	6.22791	-6.22791
101A005	5	Placebo	40	10	0	0	6.22791	-6.22791
101A005	5	Placebo	40	14	0	0	6.22791	-6.22791
101A017	17	Placebo	28	0	0	0	0	0
101A017	17	Placebo	28	1	0	0	0	0
101A017	17	Placebo	28	2	0	0	0	0
101A017	17	Placebo	28	3	0	0	0	0
101A017	17	Placebo	28	5	0	0	0	0
101A017	17	Placebo	28	7	0	0	0	0
101A017	17	Placebo	28	10	0	0	0	0
101A017	17	Placebo	28	14	0	0	0	0
101A026	26	Placebo	44	0	287481900	8.45861	8.45861	0
101A026	26	Placebo	44	1	3559228	6.55136	8.45861	-1.90725
101A026	26	Placebo	44	2	5433.79	3.73518	8.45861	-4.72343
101A026	26	Placebo	44	3	58009	4.7635	8.45861	-3.69511
101A026	26	Placebo	44	5	4720530	6.67399	8.45861	-1.78462
101A026	26	Placebo	44	7	261892	5.41812	8.45861	-3.04049
101A026	26	Placebo	44	10	67600.5	4.82996	8.45861	-3.62865
101A026	26	Placebo	44	14	0	0	8.45861	-8.45861
101A038	38	Placebo	25	0	13061070	7.11598	7.11598	0
101A038	38	Placebo	25	1	9866043	6.99414	7.11598	-0.121836
101A038	38	Placebo	25	2	454134	5.65718	7.11598	-1.45879
101A038	38	Placebo	25	3	36280.3	4.55968	7.11598	-2.5563
101A038	38	Placebo	25	5	157812	5.19814	7.11598	-1.91784
101A038	38	Placebo	25	7	5101.77	3.70781	7.11598	-3.40817
101A038	38	Placebo	25	10	16310.5	4.21249	7.11598	-2.90349
101A038	38	Placebo	25	14	0	0	7.11598	-7.11598
101A044	44	Placebo	37	0	5184.88	3.71482	3.71482	0
101A044	44	Placebo	37	1	2428.93	3.38559	3.71482	-0.329229
101A044	44	Placebo	37	2	0	0	3.71482	-3.71482
101A044	44	Placebo	37	3	0	0	3.71482	-3.71482
101A044	44	Placebo	37	5	0	0	3.71482	-3.71482
101A044	44	Placebo	37	7	0	0	3.71482	-3.71482
101A044	44	Placebo	37	10	0	0	3.71482	-3.71482
101A044	44	Placebo	37	14	0	0	3.71482	-3.71482
101A046	46	Placebo	41	0	538830	5.73145	5.73145	0
101A046	46	Placebo	41	1	263887	5.42142	5.73145	-0.310033
101A046	46	Placebo	41	2	13479.7	4.12971	5.73145	-1.60174
101A046	46	Placebo	41	3	0	0	5.73145	-5.73145
101A046	46	Placebo	41	5	0	0	5.73145	-5.73145
101A046	46	Placebo	41	7	0	0	5.73145	-5.73145
101A046	46	Placebo	41	10	0	0	5.73145	-5.73145
101A046	46	Placebo	41	14	0	0	5.73145	-5.73145
101A049	49	Placebo	35	0	4944836	6.69415	6.69415	0
101A049	49	Placebo	35	1	989334	5.99534	6.69415	-0.698809
101A049	49	Placebo	35	2	203641	5.30887	6.69415	-1.38528
101A049	49	Placebo	35	3	46772	4.67	6.69415	-2.02416
101A049	49	Placebo	35	5	0	0	6.69415	-6.69415
101A049	49	Placebo	35	7	0	0	6.69415	-6.69415
101A049	49	Placebo	35	10	0	0	6.69415	-6.69415
101A049	49	Placebo	35	14	0	0	6.69415	-6.69415
101A051	51	Placebo	36	0	0	0	0	0
101A051	51	Placebo	36	1	0	0	0	0
101A051	51	Placebo	36	2	0	0	0	0
101A051	51	Placebo	36	3	0	0	0	0
101A051	51	Placebo	36	5	0	0	0	0
101A051	51	Placebo	36	7	0	0	0	0
101A051	51	Placebo	36	10	0	0	0	0
101A051	51	Placebo	36	14	0	0	0	0
101A053	53	Placebo	22	0	5418625	6.73389	6.73389	0
101A053	53	Placebo	22	1	96525380	7.98464	6.73389	1.25075
101A053	53	Placebo	22	2	855.366	2.93266	6.73389	-3.80123
101A053	53	Placebo	22	3	301900	5.47986	6.73389	-1.25403
101A053	53	Placebo	22	5	1606431	6.20586	6.73389	-0.528027
101A053	53	Placebo	22	7	16.0694	1.23222	6.73389	-5.50167
101A053	53	Placebo	22	10	0	0	6.73389	-6.73389
101A053	53	Placebo	22	14	0	0	6.73389	-6.73389
101A055	55	Placebo	27	0	0	0	0	0
101A055	55	Placebo	27	1	0	0	0	0
101A055	55	Placebo	27	2	0	0	0	0
101A055	55	Placebo	27	3	0	0	0	0
101A055	55	Placebo	27	5	0	0	0	0
101A055	55	Placebo	27	7	0	0	0	0
101A055	55	Placebo	27	10	0	0	0	0
101A055	55	Placebo	27	14	0	0	0	0
101A006	6	Placebo	47	0	42811680	7.63156	7.63156	0
101A006	6	Placebo	47	1	42811680	7.63156	7.63156	0
101A006	6	Placebo	47	2	6048354	6.78164	7.63156	-0.849925
101A006	6	Placebo	47	3	19001070	7.27878	7.63156	-0.352784
101A006	6	Placebo	47	5	53058.2	4.72476	7.63156	-2.9068
101A006	6	Placebo	47	7	166328	5.22097	7.63156	-2.4106
101A006	6	Placebo	47	10	0	0	7.63156	-7.63156
101A006	6	Placebo	47	14	2691.76	3.4302	7.63156	-4.20136
101A016	16	Placebo	55	0	101768000	8.00761	8.00761	0
101A016	16	Placebo	55	1	101768000	8.00761	8.00761	0
101A016	16	Placebo	55	2	27311260	7.43634	8.00761	-0.571269
101A016	16	Placebo	55	3	5499734	6.74034	8.00761	-1.26727
101A016	16	Placebo	55	5	729401	5.86297	8.00761	-2.14464
101A016	16	Placebo	55	7	6396355	6.80593	8.00761	-1.20168
101A016	16	Placebo	55	10	97855.5	4.99059	8.00761	-3.01702
101A016	16	Placebo	55	14	60181.9	4.77947	8.00761	-3.22814
101A021	21	Placebo	56	0	19533540	7.29078	7.29078	0
101A021	21	Placebo	56	1	19533540	7.29078	7.29078	0
101A021	21	Placebo	56	2	793047	5.8993	7.29078	-1.39148
101A021	21	Placebo	56	3	823953	5.9159	7.29078	-1.37488
101A021	21	Placebo	56	5	69401.5	4.84137	7.29078	-2.44941
101A021	21	Placebo	56	7	309.634	2.49225	7.29078	-4.79853
101A021	21	Placebo	56	10	343486	5.53591	7.29078	-1.75487
101A021	21	Placebo	56	14	237.058	2.37668	7.29078	-4.9141
101A029	29	Placebo	59	0	0	0	0	0
101A029	29	Placebo	59	1	0	0	0	0
101A029	29	Placebo	59	2	0	0	0	0
101A029	29	Placebo	59	3	0	0	0	0
101A029	29	Placebo	59	5	0	0	0	0
101A029	29	Placebo	59	7	1819.02	3.26008	0	3.26008
101A029	29	Placebo	59	10	0	0	0	0
101A029	29	Placebo	59	14	0	0	0	0
101A033	33	Placebo	49	0	0	0	0	0
101A033	33	Placebo	49	1	579.724	2.76397	0	2.76397
101A033	33	Placebo	49	2	20270.6	4.30689	0	4.30689
101A033	33	Placebo	49	3	0	0	0	0
101A033	33	Placebo	49	5	0	0	0	0
101A033	33	Placebo	49	7	0	0	0	0
101A033	33	Placebo	49	10	0	0	0	0
101A033	33	Placebo	49	14	0	0	0	0
101A041	41	Placebo	49	0	10853960	7.03559	7.03559	0
101A041	41	Placebo	49	1	8398191	6.92419	7.03559	-0.111402
101A041	41	Placebo	49	2	3328608	6.52226	7.03559	-0.513325
101A041	41	Placebo	49	3	19692.8	4.29433	7.03559	-2.74126
101A041	41	Placebo	49	5	0	0	7.03559	-7.03559
101A041	41	Placebo	49	7	0	0	7.03559	-7.03559
101A041	41	Placebo	49	10	0	0	7.03559	-7.03559
101A041	41	Placebo	49	14	0	0	7.03559	-7.03559
101A059	59	Placebo	63	0	1164210000	9.06603	9.06603	0
101A059	59	Placebo	63	1	4136413000	9.61662	9.06603	0.550593
101A059	59	Placebo	63	2	1675807000	9.22422	9.06603	0.158193
101A059	59	Placebo	63	3	109984000	8.04133	9.06603	-1.0247
101A059	59	Placebo	63	5	128073700	8.10746	9.06603	-0.958571
101A059	59	Placebo	63	7	648670	5.81202	9.06603	-3.25401
101A059	59	Placebo	63	10	0	0	9.06603	-9.06603
101A059	59	Placebo	63	14	6313.98	3.80037	9.06603	-5.26566
101A060	60	Placebo	59	0	33392560	7.52365	7.52365	0
101A060	60	Placebo	59	1	8148031000	9.91105	7.52365	2.3874
101A060	60	Placebo	59	2	1994335000	9.2998	7.52365	1.77615
101A060	60	Placebo	59	3	7653837	6.88388	7.52365	-0.63977
101A060	60	Placebo	59	5	10636080	7.02678	7.52365	-0.496868
101A060	60	Placebo	59	7	417040	5.62018	7.52365	-1.90347
101A060	60	Placebo	59	10	0	0	7.52365	-7.52365
101A060	60	Placebo	59	14	0	0	7.52365	-7.52365
101A001	1	IFN Lambda	42	0	46528790	7.66772	7.66772	0
101A001	1	IFN Lambda	42	1	46528790	7.66772	7.66772	0
101A001	1	IFN Lambda	42	2	856992	5.93298	7.66772	-1.73474
101A001	1	IFN Lambda	42	3	0	0	7.66772	-7.66772
101A001	1	IFN Lambda	42	5	1888.91	3.27644	7.66772	-4.39128
101A001	1	IFN Lambda	42	7	0	0	7.66772	-7.66772
101A001	1	IFN Lambda	42	10	0	0	7.66772	-7.66772
101A001	1	IFN Lambda	42	14	0	0	7.66772	-7.66772
101A015	15	IFN Lambda	30	0	23067640	7.363	7.363	0
101A015	15	IFN Lambda	30	1	23067640	7.363	7.363	0
101A015	15	IFN Lambda	30	2	1658308	6.21967	7.363	-1.14334
101A015	15	IFN Lambda	30	3	2895842	6.46178	7.363	-0.901228
101A015	15	IFN Lambda	30	5	46682.1	4.66916	7.363	-2.69384
101A015	15	IFN Lambda	30	7	0	0	7.363	-7.363
101A015	15	IFN Lambda	30	10	101.727	2.01168	7.363	-5.35132
101A015	15	IFN Lambda	30	14	0	0	7.363	-7.363
101A019	19	IFN Lambda	40	0	1614824000	9.20813	9.20813	0
101A019	19	IFN Lambda	40	1	1614824000	9.20813	9.20813	0
101A019	19	IFN Lambda	40	2	95890960	7.98178	9.20813	-1.22635
101A019	19	IFN Lambda	40	3	14874930	7.17245	9.20813	-2.03567
101A019	19	IFN Lambda	40	5	111072	5.04561	9.20813	-4.16252
101A019	19	IFN Lambda	40	7	0	0	9.20813	-9.20813
101A019	19	IFN Lambda	40	10	0	0	9.20813	-9.20813
101A019	19	IFN Lambda	40	14	0	0	9.20813	-9.20813
101A023	23	IFN Lambda	43	0	29407.9	4.46848	4.46848	0
101A023	23	IFN Lambda	43	1	29407.9	4.46848	4.46848	0
101A023	23	IFN Lambda	43	2	4680481	6.67029	4.46848	2.20181
101A023	23	IFN Lambda	43	3	0	0	4.46848	-4.46848
101A023	23	IFN Lambda	43	5	0	0	4.46848	-4.46848
101A023	23	IFN Lambda	43	7	0	0	4.46848	-4.46848
101A023	23	IFN Lambda	43	10	0	0	4.46848	-4.46848
101A023	23	IFN Lambda	43	14	0	0	4.46848	-4.46848
101A024	24	IFN Lambda	27	0	147834900	8.16978	8.16978	0
101A024	24	IFN Lambda	27	1	147834900	8.16978	8.16978	0
101A024	24	IFN Lambda	27	2	140416	5.14742	8.16978	-3.02236
101A024	24	IFN Lambda	27	3	138.645	2.14503	8.16978	-6.02475
101A024	24	IFN Lambda	27	5	0	0	8.16978	-8.16978
101A024	24	IFN Lambda	27	7	0	0	8.16978	-8.16978
101A024	24	IFN Lambda	27	10	0	0	8.16978	-8.16978
101A024	24	IFN Lambda	27	14	0	0	8.16978	-8.16978
101A045	45	IFN Lambda	37	0	192893800	8.28532	8.28532	0
101A045	45	IFN Lambda	37	1	26045400	7.41573	8.28532	-0.869587
101A045	45	IFN Lambda	37	2	110192	5.04215	8.28532	-3.24316
101A045	45	IFN Lambda	37	3	4620.24	3.66476	8.28532	-4.62056
101A045	45	IFN Lambda	37	5	0	0	8.28532	-8.28532
101A045	45	IFN Lambda	37	7	0	0	8.28532	-8.28532
101A045	45	IFN Lambda	37	10	0	0	8.28532	-8.28532
101A045	45	IFN Lambda	37	14	0	0	8.28532	-8.28532
101A047	47	IFN Lambda	28	0	720393	5.85757	5.85757	0
101A047	47	IFN Lambda	28	1	1725772	6.23698	5.85757	0.379413
101A047	47	IFN Lambda	28	2	3211304	6.50668	5.85757	0.649111
101A047	47	IFN Lambda	28	3	16952.8	4.22927	5.85757	-1.6283
101A047	47	IFN Lambda	28	5	0	0	5.85757	-5.85757
101A047	47	IFN Lambda	28	7	2411.03	3.38238	5.85757	-2.47519
101A047	47	IFN Lambda	28	10	0	0	5.85757	-5.85757
101A047	47	IFN Lambda	28	14	0	0	5.85757	-5.85757
101A052	52	IFN Lambda	21	0	170076	5.23065	5.23065	0
101A052	52	IFN Lambda	21	1	268054	5.42822	5.23065	0.197578
101A052	52	IFN Lambda	21	2	0	0	5.23065	-5.23065
101A052	52	IFN Lambda	21	3	123272	5.09087	5.23065	-0.139777
101A052	52	IFN Lambda	21	5	0	0	5.23065	-5.23065
101A052	52	IFN Lambda	21	7	0	0	5.23065	-5.23065
101A052	52	IFN Lambda	21	10	0	0	5.23065	-5.23065
101A052	52	IFN Lambda	21	14	0	0	5.23065	-5.23065
101A056	56	IFN Lambda	23	0	403113900	8.60543	8.60543	0
101A056	56	IFN Lambda	23	1	2417830000	9.38343	8.60543	0.777998
101A056	56	IFN Lambda	23	2	301988200	8.47999	8.60543	-0.125438
101A056	56	IFN Lambda	23	3	1792340	6.25342	8.60543	-2.35201
101A056	56	IFN Lambda	23	5	732769	5.86497	8.60543	-2.74046
101A056	56	IFN Lambda	23	7	0	0	8.60543	-8.60543
101A056	56	IFN Lambda	23	10	0	0	8.60543	-8.60543
101A056	56	IFN Lambda	23	14	0	0	8.60543	-8.60543
101A058	58	IFN Lambda	24	0	591114	5.77167	5.77167	0
101A058	58	IFN Lambda	24	1	140236	5.14686	5.77167	-0.624809
101A058	58	IFN Lambda	24	2	1119370	6.04897	5.77167	0.277302
101A058	58	IFN Lambda	24	3	157814	5.19815	5.77167	-0.573523
101A058	58	IFN Lambda	24	5	0	0	5.77167	-5.77167
101A058	58	IFN Lambda	24	7	0	0	5.77167	-5.77167
101A058	58	IFN Lambda	24	10	0	0	5.77167	-5.77167
101A058	58	IFN Lambda	24	14	5869.58	3.76868	5.77167	-2.00299
101A003	3	IFN Lambda	61	0	57929640	7.7629	7.7629	0
101A003	3	IFN Lambda	61	1	57929640	7.7629	7.7629	0
101A003	3	IFN Lambda	61	2	11319760	7.05384	7.7629	-0.709064
101A003	3	IFN Lambda	61	3	3270582	6.51463	7.7629	-1.24828
101A003	3	IFN Lambda	61	5	172677	5.23724	7.7629	-2.52566
101A003	3	IFN Lambda	61	7	0	0	7.7629	-7.7629
101A003	3	IFN Lambda	61	10	0	0	7.7629	-7.7629
101A003	3	IFN Lambda	61	14	0	0	7.7629	-7.7629
101A007	7	IFN Lambda	53	0	199261	5.29943	5.29943	0
101A007	7	IFN Lambda	53	1	199261	5.29943	5.29943	0
101A007	7	IFN Lambda	53	2	253668	5.40427	5.29943	0.104843
101A007	7	IFN Lambda	53	3	2936.33	3.46795	5.29943	-1.83147
101A007	7	IFN Lambda	53	5	#NULL!	#NULL!	5.29943	#NULL!
101A007	7	IFN Lambda	53	7	#NULL!	#NULL!	5.29943	#NULL!
101A007	7	IFN Lambda	53	10	#NULL!	#NULL!	5.29943	#NULL!
101A007	7	IFN Lambda	53	14	#NULL!	#NULL!	5.29943	#NULL!
101A018	18	IFN Lambda	53	0	44971310	7.65294	7.65294	0
101A018	18	IFN Lambda	53	1	44971310	7.65294	7.65294	0
101A018	18	IFN Lambda	53	2	6599992	6.81954	7.65294	-0.833392
101A018	18	IFN Lambda	53	3	278.495	2.44637	7.65294	-5.20656
101A018	18	IFN Lambda	53	5	1178095	6.07118	7.65294	-1.58175
101A018	18	IFN Lambda	53	7	0	0	7.65294	-7.65294
101A018	18	IFN Lambda	53	10	0	0	7.65294	-7.65294
101A018	18	IFN Lambda	53	14	0	0	7.65294	-7.65294
101A025	25	IFN Lambda	55	0	2302696	6.36224	6.36224	0
101A025	25	IFN Lambda	55	1	233704800	8.36867	6.36224	2.00643
101A025	25	IFN Lambda	55	2	37140810	7.56985	6.36224	1.20761
101A025	25	IFN Lambda	55	3	43193830	7.63542	6.36224	1.27318
101A025	25	IFN Lambda	55	5	#NULL!	#NULL!	6.36224	#NULL!
101A025	25	IFN Lambda	55	7	7949.87	3.90041	6.36224	-2.46182
101A025	25	IFN Lambda	55	10	0	0	6.36224	-6.36224
101A025	25	IFN Lambda	55	14	0	0	6.36224	-6.36224
101A031	31	IFN Lambda	53	0	2337330000	9.36872	9.36872	0
101A031	31	IFN Lambda	53	1	25517660	7.40684	9.36872	-1.96188
101A031	31	IFN Lambda	53	2	1111977	6.0461	9.36872	-3.32262
101A031	31	IFN Lambda	53	3	31160.8	4.49362	9.36872	-4.8751
101A031	31	IFN Lambda	53	5	0	0	9.36872	-9.36872
101A031	31	IFN Lambda	53	7	0	0	9.36872	-9.36872
101A031	31	IFN Lambda	53	10	1302.32	3.11505	9.36872	-6.25367
101A031	31	IFN Lambda	53	14	0	0	9.36872	-9.36872
101A034	34	IFN Lambda	54	0	7507708000	9.87551	9.87551	0
101A034	34	IFN Lambda	54	1	23768420000	10.376	9.87551	0.500493
101A034	34	IFN Lambda	54	2	8580332000	9.9335	9.87551	0.0579967
101A034	34	IFN Lambda	54	3	256052500	8.40833	9.87551	-1.46718
101A034	34	IFN Lambda	54	5	156803000	8.19535	9.87551	-1.68015
101A034	34	IFN Lambda	54	7	857850	5.93341	9.87551	-3.9421
101A034	34	IFN Lambda	54	10	28215.9	4.45051	9.87551	-5.425
101A034	34	IFN Lambda	54	14	26.3663	1.43722	9.87551	-8.43829
101A036	36	IFN Lambda	60	0	584171700	8.76654	8.76654	0
101A036	36	IFN Lambda	60	1	933277400	8.97001	8.76654	0.20347
101A036	36	IFN Lambda	60	2	35856960	7.55457	8.76654	-1.21197
101A036	36	IFN Lambda	60	3	2263210	6.35473	8.76654	-2.41182
101A036	36	IFN Lambda	60	5	6321.85	3.80091	8.76654	-4.96563
101A036	36	IFN Lambda	60	7	0	0	8.76654	-8.76654
101A036	36	IFN Lambda	60	10	0	0	8.76654	-8.76654
101A036	36	IFN Lambda	60	14	0	0	8.76654	-8.76654
101A040	40	IFN Lambda	51	0	8002645	6.90323	6.90323	0
101A040	40	IFN Lambda	51	1	11312110	7.05354	6.90323	0.15031
101A040	40	IFN Lambda	51	2	2387978	6.37803	6.90323	-0.525203
101A040	40	IFN Lambda	51	3	33348.6	4.52309	6.90323	-2.38014
101A040	40	IFN Lambda	51	5	0	0	6.90323	-6.90323
101A040	40	IFN Lambda	51	7	0	0	6.90323	-6.90323
101A040	40	IFN Lambda	51	10	0	0	6.90323	-6.90323
101A040	40	IFN Lambda	51	14	0	0	6.90323	-6.90323
101A042	42	IFN Lambda	47	0	2201345	6.34269	6.34269	0
101A042	42	IFN Lambda	47	1	16792310	7.22511	6.34269	0.882422
101A042	42	IFN Lambda	47	2	5323944	6.72623	6.34269	0.383545
101A042	42	IFN Lambda	47	3	21881.9	4.3401	6.34269	-2.00258
101A042	42	IFN Lambda	47	5	0	0	6.34269	-6.34269
101A042	42	IFN Lambda	47	7	0	0	6.34269	-6.34269
101A042	42	IFN Lambda	47	10	0	0	6.34269	-6.34269
101A042	42	IFN Lambda	47	14	0	0	6.34269	-6.34269
101A043	43	IFN Lambda	48	0	101946500	8.00837	8.00837	0
101A043	43	IFN Lambda	48	1	1276720	6.1061	8.00837	-1.90228
101A043	43	IFN Lambda	48	2	1053018	6.02244	8.00837	-1.98594
101A043	43	IFN Lambda	48	3	0	0	8.00837	-8.00837
101A043	43	IFN Lambda	48	5	35293.5	4.54771	8.00837	-3.46067
101A043	43	IFN Lambda	48	7	0	0	8.00837	-8.00837
101A043	43	IFN Lambda	48	10	503.487	2.70285	8.00837	-5.30552
101A043	43	IFN Lambda	48	14	0	0	8.00837	-8.00837
101A050	50	IFN Lambda	55	0	0	0	0	0
101A050	50	IFN Lambda	55	1	0	0	0	0
101A050	50	IFN Lambda	55	2	0	0	0	0
101A050	50	IFN Lambda	55	3	0	0	0	0
101A050	50	IFN Lambda	55	5	0	0	0	0
101A050	50	IFN Lambda	55	7	0	0	0	0
101A050	50	IFN Lambda	55	10	0	0	0	0
101A050	50	IFN Lambda	55	14	0	0	0	0

## Sheet: Figure 6a
Study ID	ID	Treatment	Time Point	IFNgDMSO	IFNgMem	IFNgNuc1	IFNgNuc2	IFNgSpk1	IFNgSpk2	IFNgSpk3	IFNgSpk4	IFNgNucTot	IFNgSpkTot
101A005	5	Placebo	0	0	53.28	33.3	0	6.66	6.66	3.33	9.99	33.3	26.64
101A005	5	Placebo	7	4.995	402.93	268.065	128.205	91.575	372.96	301.365	184.815	396.27	950.715
101A005	5	Placebo	90	0	269.73	89.91	121.545	41.625	119.88	173.16	46.62	211.455	381.285
101A006	6	Placebo	0	0	556.11	1.665	1.665	3.33	6.66	4.995	4.995	3.33	19.98
101A006	6	Placebo	7	3.33	552.78	138.195	96.57	154.845	68.265	69.93	23.31	234.765	316.35
101A006	6	Placebo	90	0	1327.01	6.66	6.66	14.985	14.985	14.985	39.96	13.32	84.915
101A016	16	Placebo	0	4.995	288.045	1.665	6.66	1.665	3.33	74.925	3.33	8.325	83.25
101A016	16	Placebo	7	3.33	153.18	51.615	21.645	73.26	144.855	204.795	49.95	73.26	472.86
101A016	16	Placebo	90	0	357.975	28.305	41.625	76.59	94.905	108.225	73.26	69.93	352.98
101A017	17	Placebo	0	1.665	303.03	76.59	39.96	36.63	14.985	18.315	28.305	116.55	98.235
101A017	17	Placebo	7	0	328.005	29.97	19.98	29.97	13.32	18.315	13.32	49.95	74.925
101A017	17	Placebo	90	3.33	462.87	78.255	29.97	34.965	13.32	21.645	29.97	108.225	99.9
101A021	21	Placebo	0	0	133.2	4.995	0	1.665	0	4.995	0	4.995	6.66
101A021	21	Placebo	7	0	259.74	48.285	39.96	31.635	33.3	176.49	336.33	88.245	577.755
101A029	29	Placebo	0	1.665	1824.84	1.665	8.325	18.315	46.62	103.23	208.125	9.99	376.29
101A029	29	Placebo	7	1.665	1020.64	0	0	0	4.995	4.995	11.655	0	21.645
101A033	33	Placebo	0	0	214.785	3.33	1.665	8.325	6.66	18.315	11.655	4.995	44.955
101A033	33	Placebo	90	0	526.14	13.32	68.265	54.945	84.915	39.96	63.27	81.585	243.09
101A038	38	Placebo	0	16.65	932.4	491.175	249.75	166.5	99.9	216.45	49.95	740.925	532.8
101A038	38	Placebo	7	24.975	516.15	26.64	49.95	14.985	13.32	53.28	19.98	76.59	101.565
101A038	38	Placebo	90	8.325	592.74	21.645	29.97	13.32	28.305	38.295	28.305	51.615	108.225
101A041	41	Placebo	0	9.99	386.28	66.6	111.555	56.61	63.27	109.89	46.62	178.155	276.39
101A041	41	Placebo	7	6.66	466.2	131.535	243.09	73.26	94.905	98.235	39.96	374.625	306.36
101A041	41	Placebo	90	4.995	326.34	48.285	64.935	24.975	34.965	34.965	21.645	113.22	116.55
101A044	44	Placebo	0	0	44.955	93.24	98.235	34.965	124.875	53.28	517.815	191.475	730.935
101A044	44	Placebo	7	0	33.3	34.965	14.985	9.99	16.65	9.99	36.63	49.95	73.26
101A044	44	Placebo	90	6.66	18.315	16.65	13.32	1.665	19.98	4.995	29.97	29.97	56.61
101A046	46	Placebo	0	1.665	163.17	950.715	183.15	174.825	106.56	437.895	151.515	1133.87	870.795
101A046	46	Placebo	7	1.665	594.405	324.675	94.905	78.255	81.585	186.48	69.93	419.58	416.25
101A046	46	Placebo	90	8.325	472.86	44.955	16.65	13.32	16.65	14.985	9.99	61.605	54.945
101A049	49	Placebo	0	0	636.03	141.525	96.57	128.205	63.27	263.07	18.315	238.095	472.86
101A049	49	Placebo	7	3.33	273.06	249.75	66.6	121.545	74.925	214.785	19.98	316.35	431.235
101A049	49	Placebo	90	1.665	357.975	69.93	28.305	41.625	23.31	46.62	16.65	98.235	128.205
101A051	51	Placebo	0	1.665	313.02	451.215	83.25	154.845	176.49	314.685	49.95	534.465	695.97
101A051	51	Placebo	7	8.325	484.515	136.53	84.915	66.6	44.955	79.92	33.3	221.445	224.775
101A051	51	Placebo	90	1.665	1062.27	88.245	34.965	31.635	39.96	63.27	28.305	123.21	163.17
101A053	53	Placebo	0	0	144.855	1.665	0	0	4.995	6.66	13.32	1.665	24.975
101A053	53	Placebo	7	0	139.86	126.54	169.83	209.79	293.04	224.775	118.215	296.37	845.82
101A053	53	Placebo	90	3.33	189.81	73.26	73.26	43.29	33.3	56.61	33.3	146.52	166.5
101A055	55	Placebo	0	3.33	762.57	14.985	46.62	18.315	34.965	28.305	46.62	61.605	128.205
101A055	55	Placebo	7	0	144.855	13.32	61.605	19.98	24.975	18.315	16.65	74.925	79.92
101A055	55	Placebo	90	8.325	223.11	14.985	49.95	14.985	34.965	31.635	34.965	64.935	116.55
101A059	59	Placebo	0	3.33	104.895	8.325	3.33	8.325	1.665	8.325	1.665	11.655	19.98
101A059	59	Placebo	7	0	108.225	1053.94	64.935	156.51	168.165	181.485	1478.52	1118.88	1984.68
101A059	59	Placebo	90	0	169.83	143.19	18.315	19.98	26.64	36.63	96.57	161.505	179.82
101A060	60	Placebo	0	17.5	252.5	5	5	5	10	7.5	7.5	10	30
101A060	60	Placebo	7	7.5	110	295	37.5	35	52.5	322.5	37.5	332.5	447.5
101A060	60	Placebo	90	2.5	120	52.5	17.5	12.5	12.5	65	12.5	70	102.5
101A001	1	IFN Lambda	0	2.5	305	5	2.5	0	5	0	15	7.5	20
101A001	1	IFN Lambda	7	1.665	382.95	76.59	58.275	169.83	134.865	407.925	263.07	134.865	975.69
101A001	1	IFN Lambda	90	0	562.77	23.31	23.31	56.61	29.97	104.895	41.625	46.62	233.1
101A003	3	IFN Lambda	0	26.46	1825.74	32.34	23.52	32.34	11.76	11.76	26.46	55.86	82.32
101A003	3	IFN Lambda	90	0	587.745	69.93	223.11	96.57	216.45	164.835	104.895	293.04	582.75
101A007	7	IFN Lambda	0	4.995	646.02	54.945	28.305	36.63	68.265	281.385	61.605	83.25	447.885
101A007	7	IFN Lambda	90	0	296.37	16.65	24.975	9.99	18.315	53.28	8.325	41.625	89.91
101A015	15	IFN Lambda	0	26.64	204.795	144.855	81.585	89.91	136.53	98.235	104.895	226.44	429.57
101A015	15	IFN Lambda	7	84.915	294.705	321.345	239.76	108.225	124.875	98.235	168.165	561.105	499.5
101A015	15	IFN Lambda	90	4.995	151.515	101.565	83.25	26.64	26.64	19.98	33.3	184.815	106.56
101A018	18	IFN Lambda	0	3.33	424.575	6.66	8.325	8.325	9.99	9.99	4.995	14.985	33.3
101A018	18	IFN Lambda	7	0	1032.5	15	30	32.5	30	17.5	20	45	100
101A018	18	IFN Lambda	90	0	684.315	23.31	68.265	31.635	89.91	21.645	38.295	91.575	181.485
101A019	19	IFN Lambda	0	4.995	782.55	214.785	128.205	214.785	186.48	546.12	86.58	342.99	1033.96
101A019	19	IFN Lambda	7	0	704.295	29.97	18.315	41.625	38.295	93.24	26.64	48.285	199.8
101A019	19	IFN Lambda	90	0	526.14	9.99	19.98	18.315	21.645	39.96	23.31	29.97	103.23
101A023	23	IFN Lambda	0	0	183.15	304.695	128.205	104.895	46.62	126.54	26.64	432.9	304.695
101A023	23	IFN Lambda	7	1.665	128.205	14.985	18.315	0	3.33	14.985	6.66	33.3	24.975
101A023	23	IFN Lambda	90	1.665	128.205	16.65	19.98	1.665	9.99	14.985	9.99	36.63	36.63
101A024	24	IFN Lambda	0	1.665	109.89	18.315	38.295	43.29	14.985	99.9	13.32	56.61	171.495
101A024	24	IFN Lambda	7	3.33	456.21	58.275	103.23	78.255	46.62	121.545	68.265	161.505	314.685
101A024	24	IFN Lambda	90	0	892.44	11.655	13.32	6.66	1.665	11.655	24.975	24.975	44.955
101A025	25	IFN Lambda	0	1.665	382.95	9.99	3.33	6.66	9.99	14.985	16.65	13.32	48.285
101A025	25	IFN Lambda	90	0	146.52	11.655	14.985	39.96	29.97	34.965	46.62	26.64	151.515
101A031	31	IFN Lambda	0	1.665	770.895	28.305	4.995	16.65	21.645	58.275	23.31	33.3	119.88
101A031	31	IFN Lambda	7	0	204.795	51.615	13.32	13.32	13.32	24.975	14.985	64.935	66.6
101A031	31	IFN Lambda	90	4.995	1551.78	9.99	11.655	11.655	24.975	26.64	39.96	21.645	103.23
101A034	34	IFN Lambda	0	0	504.495	0	0	1.665	3.33	6.66	1.665	0	13.32
101A034	34	IFN Lambda	7	1.665	169.83	13.32	16.65	39.96	48.285	39.96	8.325	29.97	136.53
101A036	36	IFN Lambda	0	3.33	136.53	3.33	1.665	0	3.33	0	3.33	4.995	6.66
101A036	36	IFN Lambda	7	1.665	79.92	13.32	8.325	8.325	3.33	16.65	14.985	21.645	43.29
101A036	36	IFN Lambda	90	2.56	343.04	23.04	40.96	33.28	19.2	39.68	21.76	64	113.92
101A040	40	IFN Lambda	0	0	310	77.5	20	35	72.5	410	277.5	97.5	795
101A040	40	IFN Lambda	7	1.665	1265.4	153.18	203.13	141.525	124.875	191.475	234.765	356.31	692.64
101A040	40	IFN Lambda	90	3.33	622.71	31.635	24.975	14.985	16.65	31.635	39.96	56.61	103.23
101A042	42	IFN Lambda	0	0	557.775	19.98	0	3.33	4.995	48.285	19.98	19.98	76.59
101A042	42	IFN Lambda	7	0	421.245	34.965	16.65	23.31	11.655	53.28	21.645	51.615	109.89
101A042	42	IFN Lambda	90	1.665	1648.35	19.98	9.99	19.98	11.655	89.91	79.92	29.97	201.465
101A043	43	IFN Lambda	0	0	41.055	8.925	7.14	28.56	32.13	19.635	24.99	16.065	105.315
101A043	43	IFN Lambda	7	3.33	557.775	88.245	141.525	178.155	154.845	121.545	26.64	229.77	481.185
101A043	43	IFN Lambda	90	4.995	209.79	56.61	71.595	103.23	78.255	83.25	26.64	128.205	291.375
101A045	45	IFN Lambda	0	1.665	231.435	1.665	3.33	0	3.33	1.665	1.665	4.995	6.66
101A045	45	IFN Lambda	7	0	161.505	41.625	108.225	64.935	61.605	68.265	34.965	149.85	229.77
101A045	45	IFN Lambda	90	0	417.915	13.32	23.31	6.66	1.665	28.305	19.98	36.63	56.61
101A047	47	IFN Lambda	0	0	121.545	109.89	118.215	193.14	216.45	714.285	51.615	228.105	1175.49
101A047	47	IFN Lambda	7	0	282.5	157.5	135	147.5	180	590	100	292.5	1017.5
101A047	47	IFN Lambda	90	1.665	382.95	89.91	148.185	79.92	104.895	148.185	63.27	238.095	396.27
101A050	50	IFN Lambda	0	1.665	66.6	0	0	3.33	3.33	3.33	8.325	0	18.315
101A050	50	IFN Lambda	7	1.665	103.23	3.33	1.665	1.665	3.33	8.325	6.66	4.995	19.98
101A050	50	IFN Lambda	90	3.33	79.92	4.995	3.33	1.665	4.995	6.66	4.995	8.325	18.315
101A052	52	IFN Lambda	0	1.665	191.475	129.87	111.555	159.84	517.815	399.6	99.9	241.425	1177.16
101A052	52	IFN Lambda	7	0	208.125	96.57	46.62	39.96	76.59	138.195	58.275	143.19	313.02
101A052	52	IFN Lambda	90	0	151.515	8.325	39.96	14.985	13.32	23.31	11.655	48.285	63.27
101A056	56	IFN Lambda	0	0	279.72	0	1.665	0	1.665	0	0	1.665	1.665
101A056	56	IFN Lambda	7	3.33	49.95	1.665	9.99	16.65	6.66	18.315	24.975	11.655	66.6
101A058	58	IFN Lambda	0	16.65	133.2	36.63	69.93	99.9	69.93	321.345	63.27	106.56	554.445
101A058	58	IFN Lambda	90	1.665	133.2	29.97	38.295	18.315	31.635	33.3	128.205	68.265	211.455

[truncated: 15 more sheets: Figure 6b, Figure 6c, Supp Table 3, Supp Table 4, Supp Figure 1abc, Supp Figure 2ab, Supp Figure 3, Supp Figure 4, Supp Figure 5ab, Supp Figure 6ab, Supp Figure 7abc, Supp Figure 8abc, Supp Figure 9ab, Supp Figure 10ab, Prepandemic Ig Controls]
